# Supplementary material for: Crystal structure of catena-poly[[di­aqua(4,5-di­aza­fluoren-9-one-κ2 N,N′)cadmium]-μ-2-hydroxy-5-sulfonato­benzoato-κ3 O 1,O 1′:O 5]
Source: Acta Crystallogr Sect E Struct Rep Online. 2014 Oct 31;70(Pt 11):m387–8. doi: 10.1107/S1600536814023472 (PMC4257252; doi:10.1107/S1600536814023472)
Supplement: Supplementary file 1 [file e-70-0m387-sup1.cif]

##############################################################################
#                                                                            #
# This CIF contains the data in a paper accepted for publication in          #
# Acta Crystallographica Section E. It conforms to the requirements of       #
# Notes for Authors for Acta Crystallographica Section E, and has been       #
# peer reviewed under the auspices of the IUCr Commission on Journals.       #
#                                                                            #
# Full details of the Crystallographic Information File format               #
# are given in the paper "The Crystallographic Information File (CIF):       #
# a New Standard Archive File for Crystallography" by S. R. Hall, F. H.      #
# Allen and I. D. Brown [Acta Cryst. (1991), A47, 655-685].                  #
#                                                                            #
# The current version of the core CIF dictionary is obtainable from          #
# ftp://ftp.iucr.org/pub/cif_core.dic.                                       #
#                                                                            #
# Software is freely available for graphical display of the structure(s)     #
# in this CIF. For information consult the CIF software page                 #
# http://www.iucr.org/resources/cif/software.                                #
#                                                                            #
# This file may be used for bona fide research purposes within the           #
# scientific community so long as proper attribution is given to the journal # 
# article from which it was obtained.                                        #
#                                                                            #
##############################################################################
data_I
_audit_creation_method     SHELXL-97
_chemical_name_systematic
;\
<i>catena</i>-Poly[[diaqua(4,5-diazafluoren-9-one-\
\k^2^<i>N</i>,<i>N</i>')cadmium]-\m-2-hydroxy-5-sulfonatobenzoato-\
\k^3^<i>O</i>^1^,<i>O</i>^1'^:<i>O</i>^5^]
;
_chemical_name_common     ?
_chemical_formula_moiety     'C18 H14 Cd N2 O9 S'
_chemical_formula_sum     'C18 H14 Cd N2 O9 S'
_chemical_formula_iupac     '[Cd (C7 H4 O6 S) (C11 H6 N2 O) (H2 O)2]'
_chemical_formula_weight     546.77
_chemical_melting_point     ?
_symmetry_cell_setting     monoclinic
_symmetry_space_group_name_H-M     'P 21'
_symmetry_space_group_name_Hall     'P 2yb'
loop_
    _symmetry_equiv_pos_as_xyz
    'x, y, z'
    '-x, y+1/2, -z'
_cell_length_a     7.6233(6)
_cell_length_b     12.8461(10)
_cell_length_c     9.4625(7)
_cell_angle_alpha     90.00
_cell_angle_beta     98.1550(10)
_cell_angle_gamma     90.00
_cell_volume     917.29(12)
_cell_formula_units_Z     2
_cell_measurement_reflns_used     387
_cell_measurement_theta_min     2.1
_cell_measurement_theta_max     27.5
_cell_measurement_temperature     296(2)
_exptl_crystal_description     Plate
_exptl_crystal_colour     Yellow
_exptl_crystal_size_max     0.349
_exptl_crystal_size_mid     0.324
_exptl_crystal_size_min     0.195
_exptl_crystal_density_diffrn     1.980
_exptl_crystal_density_meas     ?
_exptl_crystal_density_method     'not measured'
_exptl_crystal_F_000     544
_exptl_absorpt_coefficient_mu     1.365
_exptl_absorpt_correction_type     multi-scan
_exptl_absorpt_process_details
;
(SADABS; Sheldrick, 2003)
;
_exptl_absorpt_correction_T_min     0.677
_exptl_absorpt_correction_T_max     0.823
_exptl_special_details
;
;
_diffrn_ambient_temperature     296(2)
_diffrn_radiation_type     MoK\a
_diffrn_radiation_wavelength     0.71073
_diffrn_radiation_source     'fine-focus sealed tube'
_diffrn_radiation_monochromator     graphite
_diffrn_measurement_device_type     'Bruker SMART APEXII CCD area-detector'
_diffrn_measurement_method     '\f and \w scans'
_diffrn_detector_area_resol_mean     ?
_diffrn_reflns_number     5158
_diffrn_reflns_av_R_equivalents     0.0096
_diffrn_reflns_av_sigmaI/netI     0.0250
_diffrn_reflns_theta_min     2.17
_diffrn_reflns_theta_max     26.65
_diffrn_reflns_theta_full     26.65
_diffrn_measured_fraction_theta_max     0.982
_diffrn_measured_fraction_theta_full     0.982
_diffrn_reflns_limit_h_min     -9
_diffrn_reflns_limit_h_max     8
_diffrn_reflns_limit_k_min     -16
_diffrn_reflns_limit_k_max     16
_diffrn_reflns_limit_l_min     -9
_diffrn_reflns_limit_l_max     11
_diffrn_standards_number     ?
_diffrn_standards_interval_count     ?
_diffrn_standards_interval_time     ?
_diffrn_standards_decay_%     ?
_refine_special_details
;
Refinement of <i>F</i>^2^ against ALL reflections. The weighted <i>R</i>-factor
<i>wR</i> and goodness of fit <i>S</i> are based on <i>F</i>^2^, conventional
<i>R</i>-factors <i>R</i> are based on <i>F</i>, with <i>F</i> set to zero for
negative <i>F</i>^2^. The threshold expression of <i>F</i>^2^ >
\s(<i>F</i>^2^) is used only for calculating <i>R</i>-factors(gt) <i>etc</i>.
and is not relevant to the choice of reflections for refinement.
<i>R</i>-factors based on <i>F</i>^2^ are statistically about twice as large
as those based on <i>F</i>, and <i>R</i>- factors based on ALL data will be
even larger.
;
_reflns_number_total     3545
_reflns_number_gt     3469
_reflns_threshold_expression     I>2sigma(I)
_refine_ls_structure_factor_coef     Fsqd
_refine_ls_matrix_type     full
_refine_ls_R_factor_all     0.0151
_refine_ls_R_factor_gt     0.0148
_refine_ls_wR_factor_gt     0.0373
_refine_ls_wR_factor_ref     0.0374
_refine_ls_goodness_of_fit_ref     1.020
_refine_ls_restrained_S_all     1.020
_refine_ls_number_reflns     3545
_refine_ls_number_parameters     281
_refine_ls_number_restraints     1
_refine_ls_hydrogen_treatment     constr
_refine_ls_weighting_scheme     calc
_refine_ls_weighting_details
         'calc w=1/[\s^2^(Fo^2^)+(0.0198P)^2^+0.0000P] where P=(Fo^2^+2Fc^2^)/3'
_atom_sites_solution_hydrogens     geom
_atom_sites_solution_primary     direct
_atom_sites_solution_secondary     difmap
_refine_ls_shift/su_max     0.010
_refine_ls_shift/su_mean     0.002
_refine_diff_density_max     0.320
_refine_diff_density_min     -0.229
_refine_ls_extinction_method
;
SHELXL97 (Sheldrick, 2008)
;
_refine_ls_extinction_coef     0.0055(5)
_refine_ls_extinction_expression
                                  'Fc^*^=kFc[1+0.001xFc^2^\l^3^/sin(2\q)]^-1/4^'
_refine_ls_abs_structure_details
;
Flack (1983), 1559 Friedel pairs
;
_refine_ls_abs_structure_Flack     0.040(13)
loop_
    _atom_type_symbol
    _atom_type_description
    _atom_type_scat_dispersion_real
    _atom_type_scat_dispersion_imag
    _atom_type_scat_source
    'C' 'C' 0.0033 0.0016
                         'International Tables Vol C Tables 4.2.6.8 and 6.1.1.4'
    'H' 'H' 0.0000 0.0000
                         'International Tables Vol C Tables 4.2.6.8 and 6.1.1.4'
    'N' 'N' 0.0061 0.0033
                         'International Tables Vol C Tables 4.2.6.8 and 6.1.1.4'
    'O' 'O' 0.0106 0.0060
                         'International Tables Vol C Tables 4.2.6.8 and 6.1.1.4'
    'S' 'S' 0.1246 0.1234
                         'International Tables Vol C Tables 4.2.6.8 and 6.1.1.4'
    'Cd' 'Cd' -0.8075 1.2024
                         'International Tables Vol C Tables 4.2.6.8 and 6.1.1.4'
_computing_data_collection
;
APEX2 (Bruker, 2004)
;
_computing_cell_refinement
;
SAINT (Bruker, 2004)
;
_computing_data_reduction
;
SAINT (Bruker, 2004)
;
_computing_structure_solution
;
SHELXS97 (Sheldrick, 2008)
;
_computing_structure_refinement
;
SHELXL97 (Sheldrick, 2008)
;
_computing_molecular_graphics
;
SHELXTL (Sheldrick, 2008)
;
_computing_publication_material
;
SHELXTL (Sheldrick, 2008)
;
loop_
    _atom_site_type_symbol
    _atom_site_label
    _atom_site_fract_x
    _atom_site_fract_y
    _atom_site_fract_z
    _atom_site_U_iso_or_equiv
    _atom_site_adp_type
    _atom_site_calc_flag
    _atom_site_refinement_flags
    _atom_site_occupancy
    _atom_site_symmetry_multiplicity
    _atom_site_disorder_assembly
    _atom_site_disorder_group
    C C1 0.7119(3) 0.11149(18) 0.4387(2) 0.0325(5) Uani d . 1 1 . .
    H H1 0.6659 0.0842 0.5167 0.039 Uiso calc R 1 1 . .
    C C2 0.7228(3) 0.04706(19) 0.3233(3) 0.0369(5) Uani d . 1 1 . .
    H H2 0.6851 -0.0217 0.3254 0.044 Uiso calc R 1 1 . .
    C C3 0.7902(3) 0.08485(19) 0.2036(3) 0.0377(5) Uani d . 1 1 . .
    H H3 0.7993 0.0427 0.1251 0.045 Uiso calc R 1 1 . .
    C C4 0.8423(3) 0.18736(18) 0.2071(2) 0.0305(5) Uani d . 1 1 . .
    C C5 0.9171(3) 0.2583(2) 0.1039(3) 0.0349(5) Uani d . 1 1 . .
    C C6 0.9390(2) 0.3622(3) 0.17581(19) 0.0327(4) Uani d . 1 1 . .
    C C7 1.0001(3) 0.4579(2) 0.1391(3) 0.0412(6) Uani d . 1 1 . .
    H H7 1.0365 0.4693 0.0506 0.049 Uiso calc R 1 1 . .
    C C8 1.0049(3) 0.5374(2) 0.2407(3) 0.0434(6) Uani d . 1 1 . .
    H H8 1.0489 0.6026 0.2215 0.052 Uiso calc R 1 1 . .
    C C9 0.9445(3) 0.51923(17) 0.3698(3) 0.0355(5) Uani d . 1 1 . .
    H H9 0.9428 0.5746 0.4329 0.043 Uiso calc R 1 1 . .
    C C10 0.8864(2) 0.3516(2) 0.3100(2) 0.0280(4) Uani d . 1 1 . .
    C C11 0.8275(3) 0.24562(16) 0.3282(2) 0.0282(4) Uani d . 1 1 . .
    C C12 0.4313(3) 0.19306(15) 0.9233(2) 0.0248(4) Uani d . 1 1 . .
    C C13 0.3771(3) 0.11221(16) 1.0031(2) 0.0261(4) Uani d . 1 1 . .
    H H13 0.3678 0.0454 0.9650 0.031 Uiso calc R 1 1 . .
    C C14 0.3361(3) 0.12964(15) 1.1403(2) 0.0241(4) Uani d . 1 1 . .
    C C15 0.3489(3) 0.23148(16) 1.1954(2) 0.0262(4) Uani d . 1 1 . .
    C C16 0.4067(3) 0.31269(17) 1.1150(2) 0.0308(5) Uani d . 1 1 . .
    H H16 0.4169 0.3797 1.1525 0.037 Uiso calc R 1 1 . .
    C C17 0.4488(3) 0.29364(16) 0.9797(2) 0.0291(5) Uani d . 1 1 . .
    H H17 0.4885 0.3475 0.9267 0.035 Uiso calc R 1 1 . .
    C C18 0.2836(3) 0.04158(16) 1.2294(2) 0.0277(4) Uani d . 1 1 . .
    Cd Cd1 0.760273(16) 0.360333(13) 0.613628(12) 0.02682(5) Uani d . 1 1 . .
    N N1 0.7645(2) 0.21201(14) 0.44437(19) 0.0281(4) Uani d . 1 1 . .
    N N2 0.8881(2) 0.42577(14) 0.4086(2) 0.0301(4) Uani d . 1 1 . .
    O O1 0.9547(2) 0.23396(15) -0.01156(18) 0.0460(4) Uani d . 1 1 . .
    O O2 0.2854(2) -0.04920(12) 1.18426(18) 0.0392(4) Uani d . 1 1 . .
    O O3 0.2427(2) 0.06334(13) 1.35128(17) 0.0377(4) Uani d . 1 1 . .
    O O4 0.3065(2) 0.25331(12) 1.32612(16) 0.0344(4) Uani d . 1 1 . .
    H H4 0.2813 0.1972 1.3664 0.052 Uiso d . 1 1 . .
    O O5 0.3267(2) 0.22249(15) 0.65477(18) 0.0418(4) Uani d . 1 1 . .
    O O6 0.4806(2) 0.06102(12) 0.72661(17) 0.0394(4) Uani d . 1 1 . .
    O O7 0.6409(2) 0.22356(13) 0.73467(17) 0.0359(4) Uani d . 1 1 . .
    O O8 0.4984(2) 0.40770(12) 0.48081(17) 0.0338(3) Uani d . 1 1 . .
    O O9 1.0370(2) 0.32540(13) 0.73495(18) 0.0411(4) Uani d . 1 1 . .
    S S1 0.47242(7) 0.17302(4) 0.74579(5) 0.02593(11) Uani d . 1 1 . .
    H H8B 0.4229 0.3687 0.4315 0.039 Uiso d . 1 1 . .
    H H8A 0.5159 0.4564 0.4233 0.039 Uiso d . 1 1 . .
    H H9B 1.0268 0.3091 0.8205 0.039 Uiso d . 1 1 . .
    H H9A 1.1283 0.3117 0.6959 0.039 Uiso d . 1 1 . .
loop_
    _atom_site_aniso_label
    _atom_site_aniso_U_11
    _atom_site_aniso_U_22
    _atom_site_aniso_U_33
    _atom_site_aniso_U_12
    _atom_site_aniso_U_13
    _atom_site_aniso_U_23
    C1 0.0372(12) 0.0294(11) 0.0329(12) 0.0010(9) 0.0118(9) 0.0016(9)
    C2 0.0391(13) 0.0270(11) 0.0451(15) -0.0021(9) 0.0082(10) -0.0056(11)
    C3 0.0377(12) 0.0425(13) 0.0347(13) 0.0024(10) 0.0114(10) -0.0125(10)
    C4 0.0337(11) 0.0356(12) 0.0240(11) 0.0049(9) 0.0107(9) -0.0025(9)
    C5 0.0299(13) 0.0481(14) 0.0279(13) 0.0057(10) 0.0082(10) 0.0006(10)
    C6 0.0330(9) 0.0392(10) 0.0272(9) 0.0066(15) 0.0087(7) 0.0022(14)
    C7 0.0398(14) 0.0481(15) 0.0389(15) 0.0024(12) 0.0163(11) 0.0146(11)
    C8 0.0424(13) 0.0349(13) 0.0545(16) -0.0024(10) 0.0125(11) 0.0125(11)
    C9 0.0366(12) 0.0270(11) 0.0434(14) 0.0001(9) 0.0071(10) 0.0021(10)
    C10 0.0302(9) 0.0285(11) 0.0262(9) 0.0045(11) 0.0072(7) 0.0026(11)
    C11 0.0319(11) 0.0293(11) 0.0241(11) 0.0025(8) 0.0067(9) -0.0001(9)
    C12 0.0305(10) 0.0242(10) 0.0207(10) -0.0005(8) 0.0074(8) -0.0005(8)
    C13 0.0307(10) 0.0236(9) 0.0240(10) -0.0010(8) 0.0036(8) 0.0008(8)
    C14 0.0245(10) 0.0249(10) 0.0228(10) -0.0005(7) 0.0031(8) 0.0026(8)
    C15 0.0296(10) 0.0283(10) 0.0207(10) 0.0004(8) 0.0029(8) -0.0002(8)
    C16 0.0447(12) 0.0220(9) 0.0269(11) -0.0046(9) 0.0090(9) -0.0044(9)
    C17 0.0397(12) 0.0227(10) 0.0256(11) -0.0037(8) 0.0071(9) 0.0032(8)
    C18 0.0285(11) 0.0284(11) 0.0266(11) 0.0005(9) 0.0053(8) 0.0068(9)
    Cd1 0.03529(8) 0.02431(7) 0.02215(7) 0.00261(8) 0.00855(5) -0.00201(7)
    N1 0.0358(10) 0.0268(9) 0.0236(9) -0.0001(7) 0.0108(7) 0.0002(7)
    N2 0.0338(10) 0.0278(9) 0.0300(10) 0.0024(7) 0.0088(8) 0.0016(7)
    O1 0.0552(11) 0.0605(11) 0.0258(9) 0.0062(9) 0.0179(8) -0.0043(8)
    O2 0.0571(11) 0.0267(8) 0.0356(10) -0.0041(7) 0.0131(8) 0.0045(7)
    O3 0.0517(10) 0.0372(9) 0.0275(8) -0.0024(7) 0.0170(7) 0.0068(7)
    O4 0.0516(10) 0.0311(8) 0.0230(8) -0.0039(7) 0.0136(7) -0.0024(6)
    O5 0.0477(10) 0.0529(11) 0.0247(9) 0.0116(9) 0.0054(7) 0.0019(8)
    O6 0.0644(11) 0.0250(8) 0.0316(9) -0.0041(7) 0.0169(8) -0.0068(6)
    O7 0.0396(9) 0.0381(9) 0.0330(9) -0.0065(7) 0.0155(7) -0.0005(7)
    O8 0.0406(8) 0.0270(7) 0.0325(9) -0.0018(7) 0.0012(7) 0.0018(7)
    O9 0.0377(9) 0.0494(11) 0.0376(9) 0.0065(7) 0.0103(7) 0.0094(7)
    S1 0.0351(3) 0.0234(2) 0.0208(2) -0.0010(2) 0.0093(2) -0.00040(19)
_geom_special_details
;
All e.s.d.'s (except the e.s.d. in the dihedral angle between two l.s. planes)
are estimated using the full covariance matrix. The cell e.s.d.'s are taken
into account individually in the estimation of e.s.d.'s in distances, angles
and torsion angles; correlations between e.s.d.'s in cell parameters are only
used when they are defined by crystal symmetry. An approximate (isotropic)
treatment of cell e.s.d.'s is used for estimating e.s.d.'s involving l.s.
planes.
;
loop_
    _geom_bond_atom_site_label_1
    _geom_bond_atom_site_label_2
    _geom_bond_site_symmetry_2
    _geom_bond_distance
    _geom_bond_publ_flag
    C1 N1 . 1.351(3) ?
    C1 C2 . 1.382(3) ?
    C1 H1 . 0.9300 ?
    C2 C3 . 1.395(4) ?
    C2 H2 . 0.9300 ?
    C3 C4 . 1.375(3) ?
    C3 H3 . 0.9300 ?
    C4 C11 . 1.386(3) ?
    C4 C5 . 1.506(3) ?
    C5 O1 . 1.209(3) ?
    C5 C6 . 1.497(4) ?
    C6 C7 . 1.376(4) ?
    C6 C10 . 1.391(3) ?
    C7 C8 . 1.399(4) ?
    C7 H7 . 0.9300 ?
    C8 C9 . 1.385(4) ?
    C8 H8 . 0.9300 ?
    C9 N2 . 1.344(3) ?
    C9 H9 . 0.9300 ?
    C10 N2 . 1.333(3) ?
    C10 C11 . 1.452(3) ?
    C11 N1 . 1.333(3) ?
    C12 C13 . 1.381(3) ?
    C12 C17 . 1.397(3) ?
    C12 S1 . 1.771(2) ?
    C13 C14 . 1.395(3) ?
    C13 H13 . 0.9300 ?
    C14 C15 . 1.407(3) ?
    C14 C18 . 1.499(3) ?
    C15 O4 . 1.351(3) ?
    C15 C16 . 1.399(3) ?
    C16 C17 . 1.385(3) ?
    C16 H16 . 0.9300 ?
    C17 H17 . 0.9300 ?
    C18 O2 . 1.243(3) ?
    C18 O3 . 1.268(3) ?
    Cd1 O8 . 2.2857(16) ?
    Cd1 O9 . 2.2984(16) ?
    Cd1 O2 2_657 2.3061(16) ?
    Cd1 O7 . 2.3501(16) ?
    Cd1 N2 . 2.4404(19) ?
    Cd1 N1 . 2.4922(18) ?
    Cd1 O3 2_657 2.6294(17) ?
    O2 Cd1 2_647 2.3061(16) ?
    O3 Cd1 2_647 2.6294(17) ?
    O4 H4 . 0.8504 ?
    O5 S1 . 1.4518(18) ?
    O6 S1 . 1.4527(16) ?
    O7 S1 . 1.4561(17) ?
    O8 H8B . 0.8500 ?
    O8 H8A . 0.8519 ?
    O9 H9B . 0.8507 ?
    O9 H9A . 0.8510 ?
loop_
    _geom_angle_atom_site_label_1
    _geom_angle_atom_site_label_2
    _geom_angle_atom_site_label_3
    _geom_angle_site_symmetry_1
    _geom_angle_site_symmetry_3
    _geom_angle
    _geom_angle_publ_flag
    N1 C1 C2 . . 123.6(2) ?
    N1 C1 H1 . . 118.2 ?
    C2 C1 H1 . . 118.2 ?
    C1 C2 C3 . . 120.2(2) ?
    C1 C2 H2 . . 119.9 ?
    C3 C2 H2 . . 119.9 ?
    C4 C3 C2 . . 116.9(2) ?
    C4 C3 H3 . . 121.6 ?
    C2 C3 H3 . . 121.6 ?
    C3 C4 C11 . . 118.7(2) ?
    C3 C4 C5 . . 134.4(2) ?
    C11 C4 C5 . . 107.0(2) ?
    O1 C5 C6 . . 128.0(2) ?
    O1 C5 C4 . . 126.1(2) ?
    C6 C5 C4 . . 105.86(19) ?
    C7 C6 C10 . . 118.0(3) ?
    C7 C6 C5 . . 134.6(2) ?
    C10 C6 C5 . . 107.4(2) ?
    C6 C7 C8 . . 117.1(2) ?
    C6 C7 H7 . . 121.5 ?
    C8 C7 H7 . . 121.5 ?
    C9 C8 C7 . . 120.2(2) ?
    C9 C8 H8 . . 119.9 ?
    C7 C8 H8 . . 119.9 ?
    N2 C9 C8 . . 123.4(2) ?
    N2 C9 H9 . . 118.3 ?
    C8 C9 H9 . . 118.3 ?
    N2 C10 C6 . . 126.4(3) ?
    N2 C10 C11 . . 124.04(19) ?
    C6 C10 C11 . . 109.5(2) ?
    N1 C11 C4 . . 126.0(2) ?
    N1 C11 C10 . . 123.74(19) ?
    C4 C11 C10 . . 110.22(19) ?
    C13 C12 C17 . . 120.43(19) ?
    C13 C12 S1 . . 121.07(15) ?
    C17 C12 S1 . . 118.46(16) ?
    C12 C13 C14 . . 120.76(19) ?
    C12 C13 H13 . . 119.6 ?
    C14 C13 H13 . . 119.6 ?
    C13 C14 C15 . . 118.78(18) ?
    C13 C14 C18 . . 121.01(18) ?
    C15 C14 C18 . . 120.19(18) ?
    O4 C15 C16 . . 118.54(19) ?
    O4 C15 C14 . . 121.31(19) ?
    C16 C15 C14 . . 120.15(19) ?
    C17 C16 C15 . . 120.2(2) ?
    C17 C16 H16 . . 119.9 ?
    C15 C16 H16 . . 119.9 ?
    C16 C17 C12 . . 119.62(19) ?
    C16 C17 H17 . . 120.2 ?
    C12 C17 H17 . . 120.2 ?
    O2 C18 O3 . . 122.4(2) ?
    O2 C18 C14 . . 119.85(19) ?
    O3 C18 C14 . . 117.73(19) ?
    O8 Cd1 O9 . . 174.22(6) ?
    O8 Cd1 O2 . 2_657 95.69(6) ?
    O9 Cd1 O2 . 2_657 85.41(6) ?
    O8 Cd1 O7 . . 95.66(6) ?
    O9 Cd1 O7 . . 90.12(6) ?
    O2 Cd1 O7 2_657 . 81.84(6) ?
    O8 Cd1 N2 . . 83.53(6) ?
    O9 Cd1 N2 . . 91.30(6) ?
    O2 Cd1 N2 2_657 . 127.58(6) ?
    O7 Cd1 N2 . . 150.56(6) ?
    O8 Cd1 N1 . . 86.57(6) ?
    O9 Cd1 N1 . . 94.42(6) ?
    O2 Cd1 N1 2_657 . 159.30(6) ?
    O7 Cd1 N1 . . 77.46(6) ?
    N2 Cd1 N1 . . 73.11(6) ?
    O8 Cd1 O3 . 2_657 77.46(5) ?
    O9 Cd1 O3 . 2_657 98.87(6) ?
    O2 Cd1 O3 2_657 2_657 52.44(5) ?
    O7 Cd1 O3 . 2_657 132.00(5) ?
    N2 Cd1 O3 . 2_657 76.72(5) ?
    N1 Cd1 O3 . 2_657 147.20(5) ?
    C11 N1 C1 . . 114.62(19) ?
    C11 N1 Cd1 . . 108.76(13) ?
    C1 N1 Cd1 . . 136.50(16) ?
    C10 N2 C9 . . 114.8(2) ?
    C10 N2 Cd1 . . 110.21(14) ?
    C9 N2 Cd1 . . 134.77(16) ?
    C18 O2 Cd1 . 2_647 100.22(14) ?
    C18 O3 Cd1 . 2_647 84.48(13) ?
    C15 O4 H4 . . 109.5 ?
    S1 O7 Cd1 . . 140.81(11) ?
    Cd1 O8 H8B . . 128.0 ?
    Cd1 O8 H8A . . 110.0 ?
    H8B O8 H8A . . 103.7 ?
    Cd1 O9 H9B . . 108.8 ?
    Cd1 O9 H9A . . 124.9 ?
    H9B O9 H9A . . 123.6 ?
    O5 S1 O6 . . 113.71(11) ?
    O5 S1 O7 . . 111.74(11) ?
    O6 S1 O7 . . 112.26(10) ?
    O5 S1 C12 . . 106.01(10) ?
    O6 S1 C12 . . 106.20(9) ?
    O7 S1 C12 . . 106.27(10) ?
loop_
    _geom_hbond_atom_site_label_D
    _geom_hbond_atom_site_label_H
    _geom_hbond_atom_site_label_A
    _geom_hbond_site_symmetry_D
    _geom_hbond_site_symmetry_H
    _geom_hbond_site_symmetry_A
    _geom_hbond_distance_DH
    _geom_hbond_distance_HA
    _geom_hbond_distance_DA
    _geom_hbond_angle_DHA
    _geom_hbond_publ_flag
    O8 H8A O6 . . 2_656 0.85 1.96 2.801(3) 171 yes
    O8 H8B O4 . . 1_554 0.85 1.93 2.758(3) 164 yes
    O9 H9A O5 . . 1_655 0.85 1.98 2.771(3) 154 yes
    O9 H9B O1 . . 1_556 0.85 2.00 2.820(3) 161 yes
_iucr_refine_instructions_details
;
TITL tref in P2(1)
CELL 0.71073   7.6233  12.8461   9.4625  90.000  98.155  90.000
ZERR    2.00   0.0006   0.0010   0.0007   0.000   0.001   0.000
LATT -1
SYMM -X, 0.5+Y, -Z
SFAC C  H  N  O  S  Cd
UNIT 36  28  4  18  2  2
OMIT -3 53.3
L.S. 4
ACTA
BOND $H
FMAP 2
PLAN 10
damp 0 0.01
HTAB
TEMP 23
WGHT    0.019800
EXTI    0.005473
FVAR       0.65632
C1    1    0.711915    0.111493    0.438713    11.00000    0.03723    0.02938 =
         0.03288    0.00165    0.01183    0.00100
AFIX  43
H1    2    0.665870    0.084152    0.516719    11.00000   -1.20000
AFIX   0
C2    1    0.722821    0.047065    0.323275    11.00000    0.03906    0.02704 =
         0.04515   -0.00562    0.00821   -0.00214
AFIX  43
H2    2    0.685148   -0.021703    0.325402    11.00000   -1.20000
AFIX   0
C3    1    0.790157    0.084848    0.203568    11.00000    0.03769    0.04248 =
         0.03467   -0.01250    0.01139    0.00238
AFIX  43
H3    2    0.799313    0.042652    0.125087    11.00000   -1.20000
AFIX   0
C4    1    0.842323    0.187359    0.207075    11.00000    0.03373    0.03560 =
         0.02397   -0.00248    0.01067    0.00489
C5    1    0.917134    0.258308    0.103920    11.00000    0.02994    0.04815 =
         0.02789    0.00062    0.00824    0.00569
C6    1    0.938971    0.362246    0.175811    11.00000    0.03305    0.03920 =
         0.02724    0.00219    0.00865    0.00657
C7    1    1.000067    0.457936    0.139085    11.00000    0.03978    0.04807 =
         0.03889    0.01457    0.01628    0.00241
AFIX  43
H7    2    1.036506    0.469278    0.050633    11.00000   -1.20000
AFIX   0
C8    1    1.004925    0.537370    0.240691    11.00000    0.04238    0.03488 =
         0.05449    0.01251    0.01247   -0.00242
AFIX  43
H8    2    1.048908    0.602602    0.221494    11.00000   -1.20000
AFIX   0
C9    1    0.944466    0.519226    0.369791    11.00000    0.03663    0.02698 =
         0.04336    0.00214    0.00711    0.00007
AFIX  43
H9    2    0.942821    0.574607    0.432888    11.00000   -1.20000
AFIX   0
C10   1    0.886435    0.351609    0.309963    11.00000    0.03021    0.02848 =
         0.02618    0.00265    0.00723    0.00449
C11   1    0.827537    0.245619    0.328156    11.00000    0.03194    0.02934 =
         0.02410   -0.00015    0.00674    0.00253
C12   1    0.431324    0.193061    0.923333    11.00000    0.03055    0.02420 =
         0.02071   -0.00048    0.00736   -0.00048
C13   1    0.377115    0.112211    1.003100    11.00000    0.03065    0.02363 =
         0.02399    0.00078    0.00360   -0.00099
AFIX  43
H13   2    0.367837    0.045386    0.964965    11.00000   -1.20000
AFIX   0
C14   1    0.336108    0.129644    1.140253    11.00000    0.02451    0.02494 =
         0.02284    0.00258    0.00314   -0.00052
C15   1    0.348851    0.231481    1.195408    11.00000    0.02955    0.02826 =
         0.02068   -0.00016    0.00291    0.00037
C16   1    0.406694    0.312687    1.115001    11.00000    0.04469    0.02199 =
         0.02688   -0.00440    0.00902   -0.00460
AFIX  43
H16   2    0.416896    0.379686    1.152503    11.00000   -1.20000
AFIX   0
C17   1    0.448825    0.293636    0.979710    11.00000    0.03971    0.02270 =
         0.02565    0.00319    0.00707   -0.00368
AFIX  43
H17   2    0.488537    0.347493    0.926710    11.00000   -1.20000
AFIX   0
C18   1    0.283570    0.041579    1.229411    11.00000    0.02847    0.02843 =
         0.02657    0.00679    0.00535    0.00046
CD1   6    0.760273    0.360333    0.613628    11.00000    0.03529    0.02431 =
         0.02215   -0.00201    0.00855    0.00261
N1    3    0.764508    0.212013    0.444372    11.00000    0.03582    0.02685 =
         0.02365    0.00017    0.01083   -0.00007
N2    3    0.888067    0.425772    0.408612    11.00000    0.03376    0.02777 =
         0.03001    0.00161    0.00883    0.00240
O1    4    0.954729    0.233964   -0.011558    11.00000    0.05517    0.06047 =
         0.02582   -0.00431    0.01794    0.00623
O2    4    0.285360   -0.049201    1.184256    11.00000    0.05705    0.02673 =
         0.03559    0.00446    0.01312   -0.00413
O3    4    0.242683    0.063337    1.351279    11.00000    0.05166    0.03716 =
         0.02755    0.00681    0.01700   -0.00237
O4    4    0.306545    0.253307    1.326116    11.00000    0.05158    0.03115 =
         0.02301   -0.00235    0.01360   -0.00387
AFIX   1
H4    2    0.281280    0.197190    1.366431    11.00000   -1.50000
AFIX   0
O5    4    0.326735    0.222492    0.654773    11.00000    0.04770    0.05290 =
         0.02474    0.00192    0.00536    0.01155
O6    4    0.480574    0.061019    0.726612    11.00000    0.06443    0.02501 =
         0.03160   -0.00676    0.01686   -0.00413
O7    4    0.640891    0.223560    0.734674    11.00000    0.03960    0.03813 =
         0.03300   -0.00053    0.01549   -0.00652
O8    4    0.498362    0.407699    0.480808    11.00000    0.04063    0.02702 =
         0.03246    0.00182    0.00119   -0.00177
O9    4    1.036999    0.325403    0.734947    11.00000    0.03772    0.04939 =
         0.03759    0.00943    0.01028    0.00651
S1    5    0.472420    0.173024    0.745788    11.00000    0.03509    0.02344 =
         0.02082   -0.00040    0.00933   -0.00097
AFIX   1
H8B   2    0.422930    0.368730    0.431550    11.00000   -1.50000
H8A   2    0.515940    0.456370    0.423300    11.00000   -1.50000
H9B   2    1.026850    0.309080    0.820540    11.00000   -1.50000
H9A   2    1.128260    0.311740    0.695910    11.00000   -1.50000
HKLF 4
REM  tref in P2(1)
REM R1 =  0.0148 for   3469 Fo > 4sig(Fo)  and  0.0151 for all   3545 data
REM    281 parameters refined using      1 restraints
END
WGHT      0.0188      0.0000
REM Highest difference peak  0.320,  deepest hole -0.229,  1-sigma level  0.044
Q1    1   0.7691  0.3597  0.7047  11.00000  0.05    0.32
Q2    1   0.7591  0.3612  0.5150  11.00000  0.05    0.27
Q3    1   0.4613  0.1808  0.8463  11.00000  0.05    0.23
Q4    1   0.8551  0.3204  0.6161  11.00000  0.05    0.22
Q5    1   0.9307  0.3603  0.2412  11.00000  0.05    0.21
Q6    1   0.6625  0.3281  0.5928  11.00000  0.05    0.21
Q7    1   0.8637  0.3922  0.6275  11.00000  0.05    0.20
Q8    1   0.6574  0.3834  0.5910  11.00000  0.05    0.20
Q9    1   0.8739  0.2089  0.1604  11.00000  0.05    0.18
Q10   1   0.3097  0.0826  1.1838  11.00000  0.05    0.18
;
data_New_Global_Publ_Block
_journal_date_recd_electronic     2014-10-10
_journal_date_accepted     2014-10-25
_journal_name_full     'Acta Crystallographica, Section E'
_journal_year     2014
_journal_volume     70
_journal_issue     11
_journal_page_first     m387
_journal_page_last     m388
_journal_paper_category     HM
_journal_paper_doi     10.1107/S1600536814023472
_journal_coeditor_code     IM2455
_publ_contact_author_name     'Zhi-Feng Li'
_publ_contact_author_address
;
      School of Materials Science and Engineering
      Jiangxi University of Science and Technology
      Ganzhou 341000
      People's Republic of China
;
_publ_contact_author_email     'jxlzfeng@163.com'
_publ_contact_author_fax     '86 797 8255338'
_publ_contact_author_phone     '86 797 8312204'
_publ_section_title
;\
Crystal structure of
<i>catena</i>-poly[[diaqua(4,5-diazafluoren-9-one-\
\k^2^<i>N</i>,<i>N</i>')cadmium]-\m-2-hydroxy-5-sulfonatobenzoato-\
\k^3^<i>O</i>^1^,<i>O</i>^1'^:<i>O</i>^5^]
;
loop_
    _publ_author_name
    _publ_author_footnote
    _publ_author_address
    'Chun-Xiang Wang' ?
;
School of Materials Science and Engineering
Jiangxi University of Science and Technology
Ganzhou 341000
People's Republic of China
;
    'Zhi-Feng Li' ?
;
School of Materials Science and Engineering
Jiangxi University of Science and Technology
Ganzhou 341000
People's Republic of China
;
