# Supplementary material for: Crystal structure of catena-poly[[di­aqua(4,5-di­aza­fluoren-9-one-κ2 N,N′)cadmium]-μ-2-hydroxy-5-sulfonato­benzoato-κ3 O 1,O 1′:O 5]
Source: Acta Crystallogr Sect E Struct Rep Online. 2014 Oct 31;70(Pt 11):m387–8. doi: 10.1107/S1600536814023472 (PMC4257252; doi:10.1107/S1600536814023472)
Supplement: Supplementary file 2 [file e-70-0m387-Isup2.hkl]

# 
# h,k,l, Fc-squared, Fo-squared, sigma(Fo-squared) and status flag 
# 
data_I
_shelx_title ' tref in P2(1)' 
_shelx_refln_list_code          4 
_shelx_F_calc_maximum      159.25 
_exptl_crystal_F_000       544.00 
_reflns_d_resolution_high  0.7923 
 
loop_ 
 _symmetry_equiv_pos_as_xyz 
 'x, y, z' 
 '-x, y+1/2, -z' 
 
_cell_length_a     7.6233 
_cell_length_b    12.8461 
_cell_length_c     9.4625 
_cell_angle_alpha  90.000 
_cell_angle_beta   98.155 
_cell_angle_gamma  90.000 
 
_shelx_F_squared_multiplier     1.000 
 
loop_ 
 _refln_index_h 
 _refln_index_k 
 _refln_index_l 
 _refln_F_squared_calc 
 _refln_F_squared_meas 
 _refln_F_squared_sigma 
 _refln_observed_status 
   0 -16   0     1004.34     1066.11     35.03 o 
   1 -16   0       60.11       67.36      6.59 o 
   1 -15   0      647.80      674.38     17.58 o 
   0 -14   0      237.49      256.50     13.42 o 
   1 -14   0       50.11       62.76      7.44 o 
   2 -14   0      831.08      872.29     28.12 o 
   1 -13   0     1062.27     1023.02     22.34 o 
   2 -13   0       44.63       47.32      6.41 o 
   4 -13   0        3.02        6.57      5.18 o 
   5 -13   0      596.76      600.22     19.38 o 
   0 -12   0     1122.67     1079.06     32.47 o 
   1 -12   0      104.98      100.52      5.74 o 
   2 -12   0     1200.23     1173.04     24.77 o 
   3 -12   0      300.14      298.42     11.19 o 
   4 -12   0      487.76      494.33     15.91 o 
   5 -12   0       71.25       66.66      6.73 o 
   6 -12   0      478.24      504.88     17.42 o 
   1 -11   0     2079.25     2051.79     28.95 o 
   2 -11   0       75.81       70.20      3.65 o 
   3 -11   0     1126.07     1159.25     21.40 o 
   4 -11   0        9.92       11.98      4.13 o 
   5 -11   0      225.11      239.12     10.68 o 
   6 -11   0      144.33      144.70      9.29 o 
   0 -10   0     2687.60     2651.24     41.76 o 
   1 -10   0      303.20      308.66      6.60 o 
   2 -10   0     1514.36     1511.07     21.60 o 
   3 -10   0     1021.48     1023.62     18.96 o 
   4 -10   0     1824.48     1839.21     42.09 o 
   5 -10   0       18.73       14.23      4.11 o 
   6 -10   0      336.47      352.61     13.24 o 
   7 -10   0       34.39       30.92      5.97 o 
   1  -9   0     2168.49     2158.57     29.33 o 
   2  -9   0       48.46       47.80      3.23 o 
   3  -9   0      602.41      595.35     11.97 o 
   4  -9   0      415.48      407.60      9.37 o 
   5  -9   0     1899.71     1888.65     42.12 o 
   6  -9   0      244.40      241.01     10.61 o 
   7  -9   0      261.94      282.44     12.26 o 
   0  -8   0     2466.93     2536.55     39.46 o 
   1  -8   0      715.50      730.61     11.42 o 
   2  -8   0     5423.58     5443.58     70.33 o 
   3  -8   0      604.97      581.38     11.56 o 
   4  -8   0      150.62      147.08      5.01 o 
   5  -8   0      363.86      370.48     11.87 o 
   6  -8   0      558.16      588.38     16.96 o 
   7  -8   0      300.40      291.75     11.80 o 
   8  -8   0      127.30      127.24      9.19 o 
   1  -7   0     3922.52     4172.51     64.02 o 
   2  -7   0      279.03      289.77      5.63 o 
   3  -7   0     1753.20     1730.45     27.29 o 
   4  -7   0      336.49      349.28      8.11 o 
   5  -7   0     1909.74     1956.81     44.27 o 
   6  -7   0      272.00      272.57     10.47 o 
   7  -7   0      322.61      306.51     11.78 o 
   8  -7   0      119.78      127.29      8.99 o 
   0  -6   0     9136.56     9155.78    141.18 o 
   1  -6   0       23.78       33.20      2.51 o 
   2  -6   0     2382.42     2350.82     39.52 o 
   3  -6   0      547.53      575.71     10.86 o 
   4  -6   0     2787.20     2866.80     45.36 o 
   5  -6   0      131.61      125.82      4.71 o 
   7  -6   0      187.69      188.79      9.31 o 
   8  -6   0      241.06      239.10     11.22 o 
   1  -5   0     4680.51     4782.70     62.06 o 
   2  -5   0      183.65      207.64      4.95 o 
   3  -5   0     4615.28     4496.60    105.45 o 
   4  -5   0       16.95       16.51      2.65 o 
   5  -5   0      836.55      808.20     22.30 o 
   6  -5   0      301.10      292.47     10.43 o 
   7  -5   0      794.06      822.69     22.01 o 
   8  -5   0       42.74       47.15      5.85 o 
   0  -4   0     1971.19     1916.85     37.19 o 
   1  -4   0     1103.23     1087.24     14.79 o 
   2  -4   0     2975.03     2921.64     44.62 o 
   3  -4   0     1889.66     1937.88     30.94 o 
   4  -4   0     2592.21     2681.04     41.47 o 
   5  -4   0      324.03      316.03      7.20 o 
   6  -4   0     1563.52     1584.20     34.75 o 
   7  -4   0      199.11      197.13      8.89 o 
   8  -4   0      409.28      417.64     14.45 o 
   9  -4   0       52.53       63.96      7.13 o 
   1  -3   0     5363.14     5432.62     71.47 o 
   2  -3   0      211.38      218.19      4.57 o 
   3  -3   0     3291.90     3185.92     41.93 o 
   4  -3   0      344.01      336.05      5.97 o 
   5  -3   0     1257.10     1264.87     23.60 o 
   6  -3   0      100.85       97.44      4.59 o 
   7  -3   0      324.46      334.95     11.40 o 
   8  -3   0      470.87      474.76     15.31 o 
   9  -3   0      198.33      214.38     10.98 o 
   0  -2   0     6479.89     6389.52     96.92 o 
   1  -2   0     4361.11     4462.63     67.52 o 
   2  -2   0     1071.98      980.85     24.42 o 
   3  -2   0      227.04      239.39      5.74 o 
   4  -2   0     1778.34     1809.39     32.96 o 
   5  -2   0      171.16      168.43      5.25 o 
   6  -2   0     1578.13     1571.83     29.02 o 
   7  -2   0      157.00      166.94      7.83 o 
   8  -2   0      326.12      325.14     12.40 o 
   9  -2   0       86.93       87.74      7.82 o 
   1  -1   0    12382.41    12594.08    241.04 o 
   2  -1   0     9815.20    10144.38    243.46 o 
   3  -1   0     5257.76     5316.15     88.08 o 
   4  -1   0        7.49        9.34      1.58 o 
   5  -1   0     1674.87     1675.96     30.15 o 
   6  -1   0      524.07      518.41     11.45 o 
   7  -1   0     1371.03     1354.41     36.57 o 
   8  -1   0      168.69      167.77      8.24 o 
   9  -1   0      156.32      158.34      9.50 o 
   1   0   0      448.40      487.79     12.13 o 
   2   0   0     2587.08     2726.77     64.65 o 
   3   0   0      198.57      227.71      7.18 o 
   4   0   0     7528.34     7576.41    126.23 o 
   5   0   0       92.78       93.67      3.86 o 
   6   0   0      502.96      512.64     16.43 o 
   7   0   0      281.15      274.83     11.47 o 
   9   0   0       60.67       66.08      6.62 o 
   1   1   0    12563.38    12497.55    300.82 o 
   2   1   0     9757.48    10162.59    240.45 o 
   3   1   0     5090.43     5178.09    123.41 o 
   4   1   0        3.49        4.23      1.90 o 
   5   1   0     1724.37     1698.46     41.80 o 
   6   1   0      494.17      498.15     16.66 o 
   7   1   0     1344.62     1323.97     37.06 o 
   9   1   0      167.10      178.12      9.50 o 
   0   2   0     5955.86     5968.74    147.53 o 
   1   2   0     4375.05     4439.56     54.52 o 
   2   2   0     1066.49      980.71     23.82 o 
   3   2   0      237.10      271.50      7.43 o 
   4   2   0     1972.32     2018.36     45.64 o 
   5   2   0      161.00      159.54      6.60 o 
   7   2   0      141.99      151.88      9.10 o 
   8   2   0      353.61      370.79     15.52 o 
   1   3   0     5555.08     5640.39     68.70 o 
   2   3   0      206.45      224.66      4.83 o 
   3   3   0     3384.36     3345.02     76.25 o 
   4   3   0      316.93      315.74      9.48 o 
   6   3   0       87.63       86.81      3.67 o 
   7   3   0      320.44      322.38      7.57 o 
   8   3   0      458.52      475.42     18.63 o 
   0   4   0     1877.01     1763.78     44.24 o 
   1   4   0     1080.29     1065.33     14.03 o 
   2   4   0     2907.42     2873.31     35.93 o 
   3   4   0     1902.42     1953.33     24.84 o 
   4   4   0     2522.04     2588.30     33.17 o 
   5   4   0      302.27      283.29      6.53 o 
   6   4   0     1507.48     1504.96     24.45 o 
   7   4   0      205.84      206.19      6.09 o 
   1   5   0     4822.75     4906.43     80.57 o 
   2   5   0      196.77      208.85      3.87 o 
   3   5   0     4493.52     4370.73     54.47 o 
   4   5   0       21.07       25.74      2.13 o 
   5   5   0      822.01      789.81     13.97 o 
   6   5   0      326.46      319.56      7.45 o 
   7   5   0      815.49      828.54     15.24 o 
   0   6   0     9612.15     9713.51    218.41 o 
   1   6   0       21.83       26.82      2.04 o 
   2   6   0     2580.90     2653.15     32.09 o 
   3   6   0      545.30      571.52      8.63 o 
   4   6   0     2818.72     2854.33     43.02 o 
   5   6   0      118.54      120.60      8.12 o 
   6   6   0      789.99      788.53     14.60 o 
   7   6   0      203.30      205.00      6.49 o 
   8   6   0      248.65      244.92      7.68 o 
   1   7   0     3936.21     4128.67     70.00 o 
   2   7   0      289.74      286.22      6.94 o 
   3   7   0     1617.15     1597.41     21.80 o 
   4   7   0      348.20      367.33      7.90 o 
   5   7   0     2029.83     2068.56     32.10 o 
   6   7   0      271.33      266.54      7.18 o 
   7   7   0      299.85      302.70      8.29 o 
   8   7   0      118.19      136.87     10.75 o 
   0   8   0     2287.36     2365.99     60.70 o 
   1   8   0      715.39      743.36     14.56 o 
   2   8   0     5360.89     5318.57    127.92 o 
   3   8   0      610.88      617.98     18.66 o 
   4   8   0      122.36      119.40      7.38 o 
   5   8   0      345.16      350.26     13.96 o 
   6   8   0      540.72      537.90     19.35 o 
   7   8   0      303.79      309.42     14.14 o 
   8   8   0      118.23      124.38     10.59 o 
   1   9   0     2071.77     2095.48     37.65 o 
   2   9   0       48.12       48.07      3.53 o 
   3   9   0      566.65      581.18     18.87 o 
   4   9   0      403.75      398.80     14.89 o 
   5   9   0     1843.54     1858.20     50.03 o 
   6   9   0      266.06      272.63     12.91 o 
   7   9   0      262.96      285.81     14.24 o 
   0  10   0     2539.85     2470.54     64.12 o 
   1  10   0      306.00      316.92      8.23 o 
   2  10   0     1454.64     1429.10     27.32 o 
   3  10   0     1056.73     1045.08     29.77 o 
   4  10   0     1859.37     1948.92     50.76 o 
   5  10   0       25.10       22.80      5.50 o 
   6  10   0      349.53      363.03     16.03 o 
   7  10   0       34.22       37.73      7.57 o 
   1  11   0     2084.52     2054.75     37.16 o 
   2  11   0       70.76       66.66      6.48 o 
   3  11   0     1210.51     1195.85     33.63 o 
   4  11   0       11.08       13.23      4.43 o 
   5  11   0      236.21      248.99     12.94 o 
   6  11   0      141.98      150.76     10.66 o 
   0  12   0     1140.13     1123.14     31.14 o 
   1  12   0       97.70       92.62      5.06 o 
   2  12   0     1256.93     1236.73     34.33 o 
   3  12   0      282.59      280.00     12.75 o 
   4  12   0      504.10      498.66     18.93 o 
   5  12   0       79.54       72.79      8.01 o 
   6  12   0      481.69      479.17     20.07 o 
   1  13   0     1057.47     1028.43     30.32 o 
   2  13   0       41.49       39.24      6.11 o 
   3  13   0      355.83      340.08     15.10 o 
   4  13   0        3.74        4.11      5.39 o 
   5  13   0      611.31      604.23     22.77 o 
   0  14   0      251.68      251.35     12.42 o 
   1  14   0       51.58       54.35      6.71 o 
   2  14   0      813.16      858.13     27.68 o 
   3  14   0       25.20       22.06      6.36 o 
   4  14   0      168.07      172.08     12.24 o 
   1  15   0      641.00      665.16     23.23 o 
   2  15   0       59.33       62.83      8.20 o 
   3  15   0      337.38      360.92     17.16 o 
   1  16   0       60.96       55.21      8.15 o 
  -1 -16   1       66.02       70.39      9.24 o 
   0 -16   1      235.19      262.80     10.96 o 
   1 -16   1      162.62      182.30     13.98 o 
  -2 -15   1      147.95      148.47     11.59 o 
  -1 -15   1      295.04      287.21     15.14 o 
   0 -15   1      321.69      314.40     11.27 o 
   1 -15   1      371.29      395.27     18.51 o 
   2 -15   1      481.65      484.57     21.19 o 
  -2 -14   1      369.47      338.67     15.65 o 
  -1 -14   1      159.65      150.00     10.82 o 
   0 -14   1      519.46      519.94     14.18 o 
   1 -14   1      404.30      407.00     12.31 o 
   2 -14   1      317.20      340.29     16.81 o 
   4 -14   1       10.43        9.63      5.55 o 
  -5 -13   1      788.74      831.84     23.40 o 
  -3 -13   1      329.97      322.75     14.86 o 
  -2 -13   1      508.32      529.67     19.79 o 
  -1 -13   1      780.70      766.26     18.10 o 
   0 -13   1      109.09      105.26      6.11 o 
   1 -13   1      623.60      604.78     15.05 o 
   2 -13   1      816.14      824.09     27.84 o 
   4 -13   1      122.52      124.83      9.36 o 
   5 -13   1       70.41       82.47      7.96 o 
  -6 -12   1      328.93      339.69     13.93 o 
  -5 -12   1      104.27      122.94      8.82 o 
  -4 -12   1      511.42      539.14     16.49 o 
  -3 -12   1      661.12      706.24     23.03 o 
  -2 -12   1      816.66      784.39     25.59 o 
  -1 -12   1       95.26       94.69      5.75 o 
   0 -12   1      392.42      376.43     16.32 o 
   1 -12   1      756.66      748.44     16.77 o 
   2 -12   1      514.00      506.84     14.04 o 
   3 -12   1      648.88      651.63     18.29 o 
   4 -12   1      136.98      139.04      8.73 o 
   5 -12   1      339.39      357.70     14.26 o 
   6 -12   1      143.91      133.05      9.98 o 
  -7 -11   1      181.10      175.59     10.75 o 
  -6 -11   1       71.16       62.41      6.57 o 
  -5 -11   1      216.31      231.62     10.36 o 
  -4 -11   1      456.14      465.73     10.94 o 
  -3 -11   1     1051.85     1103.29     20.17 o 
  -2 -11   1      698.49      703.27     23.26 o 
  -1 -11   1      238.92      236.42      8.31 o 
   0 -11   1      846.71      865.83     14.15 o 
   1 -11   1     1520.90     1495.17     22.03 o 
   2 -11   1      884.49      867.03     14.22 o 
   3 -11   1      121.34      119.93      7.36 o 
   4 -11   1      946.80      940.07     24.46 o 
   5 -11   1      382.53      367.20     13.77 o 
   6 -11   1      293.55      315.64     13.45 o 
  -7 -10   1      101.30       96.66      7.85 o 
  -6 -10   1      581.52      626.24     18.59 o 
  -5 -10   1       15.38       13.26      3.90 o 
  -4 -10   1      128.43      131.02      5.28 o 
  -3 -10   1     1128.77     1137.95     20.61 o 
  -2 -10   1     1469.06     1503.66     25.90 o 
  -1 -10   1     1544.87     1529.38     21.82 o 
   0 -10   1      763.43      760.33     12.25 o 
   1 -10   1      688.61      705.18     11.53 o 
   2 -10   1      899.84      918.15     14.34 o 
   3 -10   1     1683.18     1676.18     37.32 o 
   4 -10   1      315.97      314.81     11.68 o 
   5 -10   1      797.92      796.75     21.85 o 
   6 -10   1      135.96      129.45      8.59 o 
   7 -10   1      301.40      312.39     13.73 o 
  -7  -9   1      335.59      337.98     13.26 o 
  -6  -9   1      150.08      140.27      8.13 o 
  -5  -9   1      808.86      813.21     23.58 o 
  -4  -9   1      177.68      179.53      5.96 o 
  -3  -9   1     2653.39     2613.51     42.42 o 
  -2  -9   1     1639.14     1685.14     27.31 o 
  -1  -9   1     2169.86     2187.16     29.31 o 
   0  -9   1      273.36      281.19      4.81 o 
   1  -9   1      458.14      439.53      8.13 o 
   2  -9   1     1927.06     1940.88     26.80 o 
   3  -9   1     1508.21     1511.41     25.44 o 
   4  -9   1      735.54      708.80     19.13 o 
   5  -9   1       16.66       21.29      4.25 o 
   6  -9   1      649.16      622.08     18.43 o 
   7  -9   1      111.43      111.03      8.36 o 
  -8  -8   1      352.80      379.41     14.77 o 
  -7  -8   1       26.12       26.70      5.08 o 
  -6  -8   1      401.76      398.26     13.10 o 
  -5  -8   1      122.80      131.62      5.28 o 
  -4  -8   1     1652.98     1697.12     28.71 o 
  -3  -8   1      106.59       99.33      4.03 o 
  -2  -8   1     1423.70     1401.43     23.01 o 
  -1  -8   1     1824.82     1863.72     25.67 o 
   0  -8   1     1104.38     1112.40     13.48 o 
   1  -8   1      809.32      800.36     12.30 o 
   2  -8   1     3228.27     3265.18     43.19 o 
   3  -8   1      496.16      498.50     10.32 o 
   4  -8   1      168.32      170.12      7.41 o 
   5  -8   1      890.30      860.38     22.32 o 
   6  -8   1      324.12      374.64     12.82 o 
   7  -8   1       65.60       65.89      6.43 o 
  -8  -7   1       30.13       30.74      5.76 o 
  -7  -7   1      581.90      597.60     17.80 o 
  -6  -7   1       44.80       50.24      4.97 o 
  -5  -7   1     1058.84     1091.32     19.66 o 
  -4  -7   1      206.15      196.13      5.62 o 
  -3  -7   1     1680.17     1757.06     29.13 o 
  -2  -7   1      925.09      923.23     16.76 o 
  -1  -7   1      963.34      923.80     13.92 o 
   0  -7   1     2172.89     2191.77     24.07 o 
   1  -7   1     2406.43     2590.56     34.70 o 
   2  -7   1     1416.56     1369.89     20.08 o 
   3  -7   1     2070.21     2089.11     34.11 o 
   4  -7   1      791.37      756.55     18.55 o 
   5  -7   1      512.60      499.55     14.38 o 
   6  -7   1      492.40      501.68     15.68 o 
   7  -7   1      130.27      137.99      8.13 o 
   8  -7   1      209.84      217.75     11.31 o 
  -8  -6   1      366.83      393.32     14.10 o 
  -7  -6   1      117.23      119.04      7.48 o 
  -6  -6   1     1498.09     1503.13     26.23 o 
  -5  -6   1       55.06       53.82      3.46 o 
  -4  -6   1     2072.09     2114.02     34.00 o 
  -3  -6   1     2154.85     2288.73     36.26 o 
  -2  -6   1     2955.90     3016.17     46.65 o 
  -1  -6   1     1121.09     1064.68     15.32 o 
   0  -6   1     4721.74     4862.82     53.42 o 
   1  -6   1     1116.09     1080.94     17.32 o 
   2  -6   1     1527.45     1542.27     25.75 o 
   3  -6   1     1620.90     1628.03     26.80 o 
   4  -6   1      629.39      648.32     12.39 o 
   5  -6   1      673.83      673.15     17.62 o 
   6  -6   1       49.91       49.61      4.62 o 
   7  -6   1     1035.64     1037.35     26.36 o 
   8  -6   1       91.02       85.72      7.82 o 
  -8  -5   1       30.26       28.79      5.01 o 
  -7  -5   1      691.66      681.86     19.27 o 
  -6  -5   1       75.86       74.53      4.16 o 
  -5  -5   1     1505.75     1512.24     39.51 o 
  -4  -5   1     2487.80     2597.96     40.79 o 
  -3  -5   1     3524.83     3486.08     54.52 o 
  -2  -5   1     2555.79     2802.91     43.36 o 
  -1  -5   1     4752.64     4911.92     72.81 o 
   0  -5   1     4923.85     4743.07     51.84 o 
   1  -5   1     5111.80     5233.07     68.05 o 
   2  -5   1     2790.32     2923.85     33.75 o 
   3  -5   1      952.95      962.01     14.23 o 
   4  -5   1     2218.56     2224.49     30.25 o 
   5  -5   1      663.09      641.22     12.95 o 
   6  -5   1      736.41      727.10     14.82 o 
   7  -5   1       93.39       92.04      6.90 o 
   8  -5   1      306.24      323.17     12.89 o 
  -9  -4   1       27.81       30.23      5.80 o 
  -8  -4   1      387.04      400.74     14.10 o 
  -7  -4   1      151.04      146.06      7.66 o 
  -6  -4   1     1250.58     1204.40     34.01 o 
  -5  -4   1      378.22      382.34     12.94 o 
  -4  -4   1     5415.54     5630.23    133.23 o 
  -3  -4   1     1250.07     1250.36     31.36 o 
  -2  -4   1     1983.52     1981.32     30.83 o 
  -1  -4   1      242.23      248.97      4.92 o 
   0  -4   1     3666.64     3717.68     40.35 o 
   1  -4   1     3250.84     3388.33     38.16 o 
   2  -4   1      866.54      840.78     11.97 o 
   3  -4   1     2916.07     3096.57     40.76 o 
   4  -4   1      700.59      697.61     10.84 o 
   5  -4   1      786.25      713.59     21.51 o 
   6  -4   1      458.58      470.04     10.67 o 
   7  -4   1      323.70      350.15      9.37 o 
   8  -4   1       68.43       75.08      6.62 o 
   9  -4   1      143.19      159.31     10.24 o 
  -9  -3   1      229.76      222.81     11.10 o 
  -8  -3   1       27.37       28.95      4.81 o 
  -7  -3   1      580.57      581.74     19.01 o 
  -6  -3   1       86.29       87.35      5.94 o 
  -5  -3   1     2697.88     2648.10     64.85 o 
  -4  -3   1     1680.57     1676.84     44.34 o 
  -3  -3   1     1575.50     1592.67     39.98 o 
  -2  -3   1      778.03      725.25     18.93 o 
  -1  -3   1    11831.86    11129.10    269.75 o 
   0  -3   1      576.83      566.89      6.02 o 
   1  -3   1     1533.08     1656.60     19.23 o 
   2  -3   1     1305.54     1289.65     17.42 o 
   3  -3   1     2216.88     2256.69     29.31 o 
   4  -3   1     1482.15     1518.72     20.52 o 
   5  -3   1        6.75        7.65      1.46 o 
   6  -3   1      222.09      229.62      6.78 o 
   7  -3   1      126.48      134.14      5.80 o 
   8  -3   1      231.63      234.97     10.54 o 
   9  -3   1       12.53       12.19      5.27 o 
  -9  -2   1        7.31        8.91      4.78 o 
  -7  -2   1      119.88      117.26      7.45 o 
  -6  -2   1      254.15      236.74      9.73 o 
  -5  -2   1      937.60      919.79     26.22 o 
  -4  -2   1     3916.38     3950.62     96.23 o 
  -3  -2   1      981.55      995.78     25.64 o 
  -2  -2   1     1239.24     1190.93     28.27 o 
  -1  -2   1     4052.31     4158.02     98.85 o 
   0  -2   1     4785.25     4690.29     60.35 o 
   1  -2   1     2584.56     2650.19     30.14 o 
   2  -2   1     8480.72     8617.53    124.07 o 
   3  -2   1     5001.65     5189.49     66.72 o 
   4  -2   1      417.18      449.50      9.45 o 
   5  -2   1     1720.68     1715.71     23.88 o 
   6  -2   1      556.09      550.33     11.51 o 
   7  -2   1      506.79      514.49     13.23 o 
   8  -2   1       69.23       62.18      6.01 o 
   9  -2   1      263.99      282.58     12.33 o 
  -8  -1   1       37.02       36.15      5.73 o 
  -7  -1   1     1151.99     1140.51     32.05 o 
  -6  -1   1      215.12      220.68      9.55 o 
  -5  -1   1     1785.77     1745.77     45.16 o 
  -4  -1   1      360.19      350.16     11.48 o 
  -3  -1   1     1806.52     1670.99     39.71 o 
  -2  -1   1     7619.65     7651.57     96.65 o 
  -1  -1   1     1840.19     1901.15     45.73 o 
   0  -1   1     1556.30     1594.84     31.31 o 
   1  -1   1    12492.48    12070.03    283.64 o 
   2  -1   1    24215.13    24177.70    326.43 o 
   3  -1   1     1844.69     1950.09     25.60 o 
   4  -1   1     6911.39     7164.34     91.28 o 
   5  -1   1      530.68      505.83      8.42 o 
   6  -1   1      832.90      841.38     13.09 o 
   7  -1   1      221.56      228.75      9.13 o 
   8  -1   1      416.58      419.83     13.91 o 
   9  -1   1       45.56       45.85      6.29 o 
  -8   0   1      463.41      444.33     16.80 o 
  -7   0   1      364.33      347.57     13.47 o 
  -6   0   1     1577.66     1501.18     39.93 o 
  -5   0   1      296.19      283.40      4.84 o 
  -4   0   1     2229.59     2207.36     27.82 o 
  -3   0   1     3066.49     3128.51     38.63 o 
  -2   0   1     1494.79     1502.19     18.78 o 
  -1   0   1     2034.68     2166.44     36.70 o 
   0   0   1     4845.07     4757.71    116.55 o 
   1   0   1     2345.82     2517.86     49.81 o 
   2   0   1    25361.49    25669.88    387.26 o 
   3   0   1    12503.98    12725.62    300.10 o 
   4   0   1     4302.95     4420.62    105.04 o 
   5   0   1       10.59       11.92      1.90 o 
   6   0   1       14.32       13.58      1.90 o 
   7   0   1     1421.92     1434.29     32.85 o 
   8   0   1      267.81      257.13     10.43 o 
   9   0   1      100.90      112.52      8.36 o 
  -8   1   1       32.22       27.09      5.39 o 
  -7   1   1     1113.96     1121.97     32.47 o 
  -6   1   1      224.84      224.89      4.58 o 
  -5   1   1     1810.69     1770.46     20.29 o 
  -4   1   1      379.66      366.33      5.48 o 
  -3   1   1     1697.97     1565.55     19.94 o 
  -2   1   1     7869.17     8186.96    183.94 o 
  -1   1   1     1832.70     1906.67     45.19 o 
   1   1   1    12299.94    11907.27    181.91 o 
   2   1   1    25050.18    24435.11    571.37 o 
   3   1   1     1834.29     1920.97     46.98 o 
   4   1   1     6837.67     7129.43    168.06 o 
   5   1   1      549.96      525.10     15.32 o 
   7   1   1      224.83      218.41      8.73 o 
   8   1   1      409.37      420.97     13.87 o 
  -8   2   1      771.03      801.93     26.12 o 
  -7   2   1      108.16      105.88      7.89 o 
  -6   2   1      240.74      227.02      5.46 o 
  -5   2   1      989.86      990.12     15.55 o 
  -4   2   1     3961.99     3997.55     49.19 o 
  -3   2   1      964.90      987.06     12.85 o 
  -2   2   1     1073.45     1063.38     27.64 o 
  -1   2   1     4123.32     4151.95     86.20 o 
   0   2   1     5010.58     4789.40    112.67 o 
   1   2   1     2644.63     2673.84     62.86 o 
   2   2   1     8081.19     8251.52    199.51 o 
   3   2   1     5130.96     5291.56    122.78 o 
   5   2   1     1754.78     1787.64     43.45 o 
   8   2   1       70.76       62.50      5.55 o 
  -9   3   1      215.61      216.66     13.42 o 
  -8   3   1       25.69       22.40      5.73 o 
  -6   3   1       85.12       86.68      3.50 o 
  -5   3   1     2588.47     2586.17     38.85 o 
  -4   3   1     1750.86     1799.91     22.62 o 
  -3   3   1     1579.36     1604.67     20.39 o 
  -2   3   1      742.48      718.29     12.85 o 
  -1   3   1    11756.57    11154.46    186.99 o 
   0   3   1      558.85      542.85     14.65 o 
   2   3   1     1293.54     1292.01     31.72 o 
   3   3   1     2086.93     2111.48     53.25 o 
   4   3   1     1354.08     1390.26     36.73 o 
   5   3   1       16.63       16.97      2.97 o 
  -9   4   1       25.44       28.18      7.52 o 
  -7   4   1      144.41      136.65      5.06 o 
  -6   4   1     1310.03     1300.17     20.72 o 
  -5   4   1      389.36      394.56      7.86 o 
  -4   4   1     5317.18     5531.25     80.38 o 
  -3   4   1     1175.86     1207.05     21.30 o 
  -2   4   1     1921.13     1942.97     33.41 o 
   0   4   1     3732.19     3786.71     45.96 o 
   1   4   1     3131.44     3233.61     79.51 o 
   3   4   1     3008.97     3198.04     74.46 o 
   4   4   1      748.57      739.94     19.14 o 
  -9   5   1      187.91      213.37     14.44 o 
  -7   5   1      735.42      724.85     22.10 o 
  -6   5   1       75.44       73.44      6.04 o 
  -5   5   1     1514.87     1514.33     39.46 o 
  -4   5   1     2435.72     2499.61     63.01 o 
  -3   5   1     3532.33     3549.50     59.20 o 
  -2   5   1     2485.87     2778.68     47.18 o 
  -1   5   1     4560.76     4654.01     79.60 o 
   0   5   1     4985.37     4927.21     59.10 o 
   1   5   1     5196.50     5390.41     65.07 o 
   2   5   1     2870.53     2917.97     69.89 o 
   3   5   1     1034.45     1063.20     25.55 o 
   4   5   1     2263.33     2267.83     54.46 o 
   6   5   1      725.60      717.61     22.15 o 
   7   5   1       95.99       88.38      4.54 o 
   8   5   1      310.39      315.88      8.60 o 
  -7   6   1      115.20      124.57      8.47 o 
  -6   6   1     1487.52     1508.78     40.49 o 
  -5   6   1       71.39       70.86      5.73 o 
  -4   6   1     2058.52     2054.05     52.80 o 
  -3   6   1     2113.64     2244.79     56.50 o 
  -2   6   1     2955.16     2976.41     50.77 o 
  -1   6   1     1260.41     1179.36     27.52 o 
   0   6   1     4921.86     5128.79     82.91 o 
   1   6   1     1007.85      986.84     13.79 o 
   2   6   1     1598.45     1630.56     20.89 o 
   3   6   1     1633.25     1660.25     21.76 o 
   4   6   1      680.06      678.98     19.83 o 
   5   6   1      676.67      656.49     12.47 o 
   6   6   1       43.97       46.69      3.35 o 
   7   6   1     1020.04     1014.38     18.45 o 
   8   6   1       94.05       88.67      5.39 o 
  -8   7   1       33.73       36.19      6.90 o 
  -7   7   1      556.98      597.79     20.63 o 
  -6   7   1       56.93       57.46      6.01 o 
  -5   7   1     1056.24     1068.12     30.61 o 
  -4   7   1      175.32      173.17      8.71 o 
  -3   7   1     1722.15     1821.70     45.67 o 
  -2   7   1     1020.71     1033.37     18.29 o 
  -1   7   1     1049.56     1023.80     18.04 o 
   0   7   1     2007.36     2030.75     37.05 o 
   1   7   1     2400.76     2606.42     33.00 o 
   2   7   1     1531.84     1488.99     19.19 o 
   3   7   1     2095.22     2132.52     27.59 o 
   4   7   1      731.89      704.28     13.14 o 
   5   7   1      475.73      473.09     10.10 o 
   6   7   1      533.18      532.55     11.19 o 
   7   7   1      138.14      145.68      9.73 o 
   8   7   1      220.27      226.97      9.42 o 
  -8   8   1      349.87      383.45     16.84 o 
  -7   8   1       26.10       26.16      5.97 o 
  -6   8   1      381.61      387.61     15.52 o 
  -5   8   1      116.34      116.84      8.15 o 
  -4   8   1     1671.39     1708.34     44.89 o 
  -3   8   1       95.07       93.11      6.43 o 
  -2   8   1     1370.14     1331.20     24.73 o 
  -1   8   1     1863.16     1891.08     33.12 o 
   0   8   1     1124.90     1126.44     20.79 o 
   1   8   1      806.24      783.91     15.61 o 
   2   8   1     3174.00     3218.69     41.08 o 
   3   8   1      498.26      494.27     10.50 o 
   4   8   1      169.62      180.83      8.85 o 
   5   8   1      895.58      886.93     16.18 o 
   6   8   1      325.54      333.52      8.69 o 
   7   8   1       42.76       42.42      4.23 o 
   8   8   1       38.40       40.91      4.70 o 
  -7   9   1      325.44      331.40     15.31 o 
  -6   9   1      144.80      137.09      9.52 o 
  -5   9   1      820.79      813.30     25.38 o 
  -4   9   1      187.88      197.18      9.71 o 
  -3   9   1     2730.13     2682.78     66.35 o 
  -2   9   1     1550.16     1573.18     29.36 o 
  -1   9   1     2050.85     2063.36     37.61 o 
   0   9   1      268.34      270.26      8.72 o 
   1   9   1      470.88      449.91     10.24 o 
   2   9   1     1831.86     1863.12     34.30 o 
   3   9   1     1437.25     1450.57     24.16 o 
   4   9   1      736.44      725.74     13.82 o 
   5   9   1       25.37       26.55      3.26 o 
   6   9   1      619.82      618.72     13.12 o 
   7   9   1      100.14      100.50      5.83 o 
  -7  10   1      103.57      105.13     10.01 o 
  -6  10   1      579.57      596.17     21.35 o 
  -5  10   1       13.70       17.64      5.15 o 
  -4  10   1      121.27      116.61      7.92 o 
  -3  10   1     1149.52     1156.93     32.45 o 
  -2  10   1     1547.77     1553.75     40.78 o 
  -1  10   1     1504.78     1502.63     28.01 o 
   0  10   1      738.77      725.38     15.32 o 
   1  10   1      650.44      650.93     14.34 o 
   2  10   1      845.94      852.89     17.95 o 
   3  10   1     1644.59     1631.33     44.23 o 
   4  10   1      331.38      336.51     13.87 o 
   5  10   1      801.89      797.18     15.62 o 
   6  10   1      127.56      134.67      9.68 o 
   7  10   1      328.25      355.57     16.44 o 
  -7  11   1      179.29      192.01     12.96 o 
  -6  11   1       75.63       75.55      8.29 o 
  -5  11   1      242.03      263.33     12.96 o 
  -4  11   1      437.64      436.80     16.89 o 
  -3  11   1     1034.95     1046.25     31.44 o 
  -2  11   1      755.67      789.91     23.38 o 
  -1  11   1      315.83      309.48      8.17 o 
   0  11   1      869.00      890.86     17.95 o 
   1  11   1     1526.11     1491.36     28.08 o 
   2  11   1      878.77      856.48     17.92 o 
   3  11   1      134.33      138.76      8.99 o 
   4  11   1      933.38      935.17     28.94 o 
   5  11   1      399.95      385.30     16.35 o 
   6  11   1      301.16      332.78     15.82 o 
  -6  12   1      335.29      362.57     17.00 o 
  -5  12   1      103.04      113.58      9.96 o 
  -4  12   1      538.47      535.14     19.72 o 
  -3  12   1      644.53      656.89     22.68 o 
  -2  12   1      858.68      856.82     25.78 o 
  -1  12   1      118.53      115.75      8.01 o 
   0  12   1      362.03      349.12      9.69 o 
   1  12   1      800.24      798.61     16.71 o 
   2  12   1      529.80      500.38     17.75 o 
   3  12   1      620.77      614.71     21.42 o 
   4  12   1      136.82      131.28      9.94 o 
   5  12   1      348.25      390.80     17.21 o 
  -5  13   1      755.76      791.10     27.79 o 
  -4  13   1      110.22      120.88      9.59 o 
  -3  13   1      325.49      322.39     14.79 o 
  -2  13   1      533.45      539.58     19.42 o 
  -1  13   1      752.94      773.10     24.50 o 
   0  13   1      121.76      122.84      6.12 o 
   1  13   1      613.23      581.12     14.09 o 
   2  13   1      856.78      830.55     26.08 o 
   3  13   1      231.95      233.09     12.42 o 
   4  13   1      116.53      118.49      9.59 o 
   5  13   1       84.84       78.52      9.08 o 
  -4  14   1      390.90      384.75     17.58 o 
  -3  14   1       93.68       87.02      9.52 o 
  -2  14   1      362.33      331.19     15.07 o 
  -1  14   1      163.04      164.61     10.68 o 
   0  14   1      497.94      501.02     19.05 o 
   1  14   1      416.25      408.94     16.38 o 
   2  14   1      324.48      333.26     15.12 o 
   3  14   1      186.46      188.27     11.96 o 
   4  14   1        5.59        2.09      5.34 o 
  -3  15   1      278.11      272.66     14.91 o 
  -2  15   1      140.68      144.84     11.33 o 
  -1  15   1      296.18      299.99     14.68 o 
   0  15   1      321.81      320.97     14.96 o 
   1  15   1      384.03      399.01     16.86 o 
   2  15   1      451.54      464.43     19.21 o 
   3  15   1      287.13      311.10     15.95 o 
  -1  16   1       61.68       68.47      8.94 o 
  -3 -15   2       29.89       32.46      8.15 o 
  -2 -15   2      598.60      603.15     23.40 o 
  -1 -15   2        4.45        0.35      5.87 o 
   0 -15   2      565.63      575.62     22.47 o 
   1 -15   2       24.96       21.08      6.99 o 
   2 -15   2      567.82      582.23     23.67 o 
  -3 -14   2      370.72      377.03     17.44 o 
  -2 -14   2       28.81       31.23      6.73 o 
  -1 -14   2      657.95      668.08     23.70 o 
   0 -14   2      161.90      157.69     11.29 o 
   1 -14   2      571.99      555.60     21.96 o 
   2 -14   2        3.07        4.54      3.90 o 
   3 -14   2      742.08      749.73     22.33 o 
   4 -14   2       19.78       16.79      6.11 o 
  -4 -13   2      383.75      364.57     16.28 o 
  -3 -13   2      279.28      282.96     14.00 o 
  -2 -13   2      526.95      521.78     19.56 o 
  -1 -13   2       30.35       37.63      6.25 o 
   0 -13   2      501.51      486.87     19.68 o 
   1 -13   2        9.03        8.48      3.30 o 
   2 -13   2      887.24      889.24     18.62 o 
   3 -13   2       69.51       73.02      5.44 o 
   4 -13   2      403.28      407.11     15.28 o 
   5 -13   2       65.81       59.25      7.41 o 
  -6 -12   2      137.44      139.66      9.43 o 
  -5 -12   2      187.71      189.67      9.71 o 
  -4 -12   2      241.78      262.00     13.14 o 
  -3 -12   2      878.01      856.66     26.52 o 
  -2 -12   2       62.21       69.00      7.48 o 
  -1 -12   2     1374.54     1328.44     38.41 o 
   0 -12   2      126.40      119.81      6.05 o 
   1 -12   2      663.61      657.88     13.96 o 
   2 -12   2      254.59      248.44      8.60 o 
   3 -12   2      289.42      289.72      9.27 o 
   4 -12   2      118.33      122.78      8.47 o 
   5 -12   2      427.31      437.71     16.05 o 
  -7 -11   2       82.91       86.28      8.08 o 
  -6 -11   2      590.44      635.24     19.17 o 
  -5 -11   2      236.50      252.06      8.22 o 
  -4 -11   2      635.13      641.04     13.72 o 
  -3 -11   2      288.23      290.39     12.94 o 
  -2 -11   2     1402.02     1411.63     39.90 o 
  -1 -11   2      135.04      131.26      8.34 o 
   0 -11   2      999.16      992.70     15.91 o 
   1 -11   2      342.45      346.44      8.58 o 
   2 -11   2      465.28      459.86     11.50 o 
   3 -11   2      298.51      294.96      8.65 o 
   4 -11   2     1540.18     1516.62     36.34 o 
   5 -11   2       23.87       29.48      5.57 o 
   6 -11   2      236.57      234.78     12.03 o 
  -7 -10   2      264.60      278.07     12.47 o 
  -6 -10   2      238.20      245.21     10.80 o 
  -5 -10   2      328.09      348.56      9.30 o 
  -4 -10   2      109.46      102.88      5.12 o 
  -3 -10   2     2108.68     2105.74     35.26 o 
  -2 -10   2      320.46      299.92     12.38 o 
  -1 -10   2     1202.34     1152.72     34.27 o 
   0 -10   2      738.46      750.46     12.39 o 
   1 -10   2     4735.50     4678.63     62.21 o 
   2 -10   2       90.50       94.56      4.85 o 
   3 -10   2      696.68      684.26     15.23 o 
   4 -10   2       65.21       66.94      5.85 o 
   5 -10   2     1264.85     1262.03     31.33 o 
   6 -10   2       61.53       56.60      6.27 o 
  -7  -9   2      223.14      227.18     10.94 o 
  -6  -9   2      630.25      625.67     14.01 o 
  -5  -9   2       83.81       78.14      4.59 o 
  -4  -9   2     1174.31     1194.87     21.32 o 
  -3  -9   2      142.44      142.62      5.07 o 
  -2  -9   2     1508.10     1493.50     25.38 o 
  -1  -9   2      335.87      356.07     13.38 o 
   0  -9   2     2590.93     2542.11     40.80 o 
   1  -9   2        1.48        1.03      1.57 o 
   2  -9   2      927.63      913.97     21.53 o 
   3  -9   2      221.43      213.86      6.87 o 
   4  -9   2      991.98      961.23     24.62 o 
   5  -9   2       35.40       36.36      5.06 o 
   6  -9   2      595.58      597.46     18.52 o 
   7  -9   2      115.09      115.63      8.94 o 
  -8  -8   2      147.61      155.69      9.87 o 
  -7  -8   2      572.82      582.46     17.73 o 
  -6  -8   2      152.84      153.07      6.11 o 
  -5  -8   2     1417.29     1425.82     25.03 o 
  -4  -8   2     1060.54     1047.48     18.99 o 
  -3  -8   2      859.99      867.43     15.83 o 
  -2  -8   2      130.88      133.84      4.34 o 
  -1  -8   2     2294.70     2330.30     39.15 o 
   0  -8   2      786.69      791.07     12.45 o 
   1  -8   2     1428.86     1399.41     20.03 o 
   2  -8   2      144.35      142.29      4.03 o 
   3  -8   2     1512.65     1476.18     27.54 o 
   4  -8   2      359.15      376.62     12.08 o 
   5  -8   2      873.40      826.43     21.76 o 
   6  -8   2       36.37       42.95      5.41 o 
   7  -8   2      316.71      326.70     13.38 o 
  -8  -7   2      255.91      273.08     12.03 o 
  -7  -7   2      268.51      259.83     10.89 o 
  -6  -7   2      387.42      379.84      9.62 o 
  -5  -7   2      317.45      307.22     11.09 o 
  -4  -7   2     1245.48     1219.59     21.45 o 
  -3  -7   2      504.36      535.45     13.43 o 
  -2  -7   2     3012.92     3187.82     50.02 o 
  -1  -7   2       64.24       66.86      2.87 o 
   0  -7   2     3019.43     3028.00     39.88 o 
   1  -7   2      160.64      179.32      4.26 o 
   2  -7   2     1791.10     1722.22     21.21 o 
   3  -7   2      118.33      112.79      3.89 o 
   4  -7   2     1096.22     1038.42     19.22 o 
   5  -7   2       60.77       60.00      4.16 o 
   6  -7   2      426.42      446.89     14.45 o 
   7  -7   2       56.34       48.85      5.90 o 
   8  -7   2      166.26      169.00     10.33 o 
  -8  -6   2       33.30       38.45      5.60 o 
  -7  -6   2      395.84      411.70     10.35 o 
  -6  -6   2      376.59      336.22      8.69 o 
  -5  -6   2      499.14      504.83     10.91 o 
  -4  -6   2      511.25      519.05     10.58 o 
  -3  -6   2     2754.04     2716.66     42.58 o 
  -2  -6   2     2293.30     2363.15     37.46 o 
  -1  -6   2     3068.22     3306.52     49.56 o 
   0  -6   2      989.06     1040.04     12.33 o 
   1  -6   2     5396.47     5434.48     61.94 o 
   2  -6   2     1251.80     1277.93     15.94 o 
   3  -6   2     1705.44     1661.61     23.84 o 
   4  -6   2      286.66      272.04      9.34 o 
   5  -6   2     1415.33     1406.29     24.90 o 
   6  -6   2       10.28        9.26      2.77 o 
   7  -6   2      350.25      343.70     10.01 o 
   8  -6   2       52.75       53.28      6.71 o 
  -8  -5   2      187.89      179.66      9.43 o 
  -7  -5   2       32.71       37.15      5.29 o 
  -6  -5   2     1022.07     1007.17     28.88 o 
  -5  -5   2      407.96      418.68     14.26 o 
  -4  -5   2     1408.12     1334.85     34.86 o 
  -3  -5   2      494.98      519.49     15.46 o 
  -2  -5   2     9329.93     9751.59    229.69 o 
  -1  -5   2      197.36      217.78      4.88 o 
   0  -5   2     6898.22     7051.77     75.11 o 
   1  -5   2       21.49       17.82      2.37 o 
   2  -5   2     5474.69     5572.20     62.61 o 
   3  -5   2       28.87       29.02      2.72 o 
   4  -5   2     3598.55     3605.93     57.36 o 
   5  -5   2       98.66      100.72      4.68 o 
   6  -5   2      643.25      652.36     13.89 o 
   7  -5   2      112.86      118.26      6.08 o 
   8  -5   2      317.86      353.40     10.69 o 
  -9  -4   2      279.01      285.95     12.56 o 
  -7  -4   2      474.82      448.03     16.10 o 
  -6  -4   2      244.87      248.46     10.61 o 
  -5  -4   2     2079.79     2011.80     51.75 o 
  -4  -4   2      494.19      516.88     16.45 o 
  -3  -4   2     7133.52     7368.53    173.93 o 
  -2  -4   2     2672.76     2850.80     68.62 o 
  -1  -4   2    16140.40    15718.75    298.87 o 
   0  -4   2      813.86      900.31     10.53 o 
   1  -4   2     1549.36     1520.88     20.54 o 
   2  -4   2      319.48      305.19      5.12 o 
   3  -4   2     2872.52     2950.95     44.88 o 
   4  -4   2      323.42      330.54      7.65 o 
   5  -4   2     1387.51     1400.45     24.30 o 
   6  -4   2      607.89      621.10     13.20 o 
   7  -4   2      316.98      324.62      9.24 o 
   8  -4   2       97.31       82.26      5.52 o 
  -8  -3   2      488.70      488.80     17.82 o 
  -7  -3   2      431.05      437.20     15.80 o 
  -6  -3   2     1047.89     1028.78     29.44 o 
  -5  -3   2      366.07      368.42     12.99 o 
  -4  -3   2     3323.33     3308.29     80.33 o 
  -3  -3   2      951.59      961.06     25.21 o 
  -2  -3   2     2727.21     2636.64     64.46 o 
  -1  -3   2      269.68      284.94      5.90 o 
   0  -3   2     5766.58     5661.30     71.54 o 
   1  -3   2      264.94      257.82      3.81 o 
   2  -3   2     3023.27     2871.81     32.51 o 
   3  -3   2       43.92       48.49      2.77 o 
   4  -3   2     3038.31     3118.26     49.86 o 
   5  -3   2      746.65      762.97     14.53 o 
   6  -3   2     2279.81     2239.74     37.14 o 
   7  -3   2       15.08       15.10      3.16 o 
   8  -3   2        3.82        7.80      4.53 o 
  -8  -2   2      298.16      307.31     13.84 o 
  -7  -2   2      283.74      279.38     11.73 o 
  -6  -2   2      112.77      115.45      6.80 o 
  -5  -2   2     2805.78     2763.97     68.74 o 
  -4  -2   2      785.12      763.63     13.84 o 
  -2  -2   2      451.80      463.30     12.70 o 
  -1  -2   2    14639.51    13850.43    630.23 o 
   0  -2   2     1915.02     1991.18     26.03 o 
   1  -2   2     1781.29     1723.61     22.81 o 
   2  -2   2       45.66       48.21      1.81 o 
   3  -2   2     9451.11     9769.76    123.68 o 
   4  -2   2     1850.75     1957.33     26.29 o 
   5  -2   2     1248.45     1219.78     20.81 o 
   6  -2   2      898.13      900.90     17.06 o 
   7  -2   2      358.57      364.16      9.54 o 
   8  -2   2       31.08       34.71      5.27 o 
   9  -2   2      176.78      183.07     10.66 o 
  -8  -1   2      290.47      293.33     13.54 o 
  -7  -1   2      218.48      218.41     10.40 o 
  -6  -1   2      703.70      686.18     20.66 o 
  -5  -1   2     1863.36     1832.77     46.82 o 
  -4  -1   2     3871.99     3882.23     87.01 o 
  -3  -1   2       31.58       34.28      3.23 o 
  -2  -1   2     2897.26     2842.00     48.46 o 
  -1  -1   2      424.37      405.25      7.48 o 
   0  -1   2     6276.54     6030.24    103.45 o 
   1  -1   2      204.82      213.02      3.56 o 
   2  -1   2     4980.73     4963.06     76.49 o 
   3  -1   2      386.96      464.60      7.12 o 
   4  -1   2     1970.29     2072.23     28.74 o 
   5  -1   2      794.97      804.83     15.13 o 
   6  -1   2     1515.91     1524.55     26.66 o 
   7  -1   2      523.80      507.38     11.40 o 
   8  -1   2      364.89      373.11     13.15 o 
   9  -1   2       12.52       17.48      5.55 o 
  -9   0   2       98.43      105.41      9.40 o 
  -8   0   2      213.67      236.33     11.94 o 
  -7   0   2      667.65      670.47     21.59 o 
  -6   0   2     1912.26     1826.29     47.85 o 
  -5   0   2     1544.50     1489.18     26.74 o 
  -4   0   2      716.64      735.34     13.88 o 
  -3   0   2     3436.23     3335.63     56.33 o 
  -2   0   2      542.48      575.91     10.62 o 
  -1   0   2     2087.37     2053.02     35.11 o 
   0   0   2     5515.36     5618.18     94.81 o 
   1   0   2     1824.44     1723.42     22.57 o 
   2   0   2      376.53      437.33      7.82 o 
   3   0   2     5497.06     5556.66     84.10 o 
   4   0   2     1058.89     1103.16     18.52 o 
   5   0   2     3283.72     3294.05     51.55 o 
   6   0   2       13.46       19.26      2.55 o 
   7   0   2      637.76      628.53     17.17 o 
   8   0   2       58.92       57.28      5.69 o 
  -9   1   2      204.71      215.01     12.70 o 
  -8   1   2      313.16      315.43     13.94 o 
  -7   1   2      213.27      214.35     10.38 o 
  -6   1   2      671.43      643.54     20.78 o 
  -5   1   2     1829.23     1811.14     32.40 o 
  -4   1   2     3901.74     3960.55     72.60 o 
  -3   1   2       19.58       29.53      2.53 o 
  -2   1   2     2960.38     2903.66     48.59 o 
  -1   1   2      406.31      390.37      7.64 o 
   0   1   2     6196.61     6082.03    102.87 o 
   1   1   2      193.81      194.20      5.00 o 
   2   1   2     5157.50     5140.68     76.35 o 
   3   1   2      387.73      455.50      8.42 o 
   4   1   2     2196.87     2292.33     34.23 o 
   5   1   2      815.61      858.72     14.94 o 
   6   1   2     1602.31     1612.98     26.43 o 
   7   1   2      501.75      486.89     14.31 o 
  -9   2   2      134.30      129.80     10.45 o 
  -8   2   2      312.32      326.29     14.56 o 
  -7   2   2      242.04      245.08     11.96 o 
  -6   2   2       92.68       88.16      4.32 o 
  -5   2   2     2786.73     2759.05     66.83 o 
  -4   2   2      745.82      729.59     19.93 o 
  -3   2   2      621.28      606.01     16.21 o 
  -2   2   2      417.93      419.03     12.02 o 
   2   2   2       41.29       44.60      1.74 o 
   3   2   2     9585.29     9680.18    146.52 o 
   4   2   2     1854.60     1948.14     30.93 o 
   5   2   2     1165.58     1165.50     20.09 o 
   6   2   2      931.52      917.92     21.41 o 
  -9   3   2       32.33       27.49      7.38 o 
  -8   3   2      468.57      473.74     18.98 o 
  -7   3   2      426.11      427.65     16.77 o 
  -6   3   2     1050.73     1059.16     28.30 o 
  -5   3   2      392.58      395.34     12.36 o 
  -4   3   2     3234.82     3265.96     78.89 o 
  -3   3   2      941.35      925.95     24.37 o 
  -2   3   2     2719.66     2669.53     63.68 o 
  -1   3   2      254.40      274.33      8.78 o 
   0   3   2     5630.75     5453.70    131.92 o 
   1   3   2      257.21      253.53      8.27 o 
   2   3   2     2937.70     2748.39     43.11 o 
   3   3   2       43.58       45.52      2.23 o 
   4   3   2     3166.28     3295.95     76.82 o 
   5   3   2      763.66      755.36     13.58 o 
  -9   4   2      280.82      278.61     15.61 o 
  -8   4   2      268.61      261.06     13.84 o 
  -6   4   2      261.24      267.30     10.38 o 
  -5   4   2     2089.40     2035.89     50.74 o 
  -4   4   2      560.29      591.39     16.39 o 
  -3   4   2     7035.05     7271.50    171.97 o 
  -2   4   2     2628.47     2792.50     47.39 o 
  -1   4   2    15892.41    15110.73    368.31 o 
   0   4   2      855.84      946.05     23.80 o 
   1   4   2     1571.18     1530.56     37.95 o 
   2   4   2      309.35      281.50      5.32 o 
   3   4   2     2738.18     2753.50     69.49 o 
   4   4   2      311.09      334.59     11.13 o 
   5   4   2     1397.03     1397.63     36.24 o 
  -9   5   2      111.17      128.51     12.07 o 
  -7   5   2       41.65       45.83      5.71 o 
  -6   5   2     1001.75     1012.71     28.35 o 
  -5   5   2      412.97      423.28     14.01 o 
  -4   5   2     1375.30     1302.06     34.34 o 
  -3   5   2      468.87      491.64     15.01 o 
  -2   5   2     9340.67     9707.20    313.51 o 
  -1   5   2      221.68      241.55      3.88 o 
   0   5   2     6786.50     6803.41    164.57 o 
   1   5   2       22.84       17.76      2.55 o 
   2   5   2     5460.45     5392.22    130.67 o 
   3   5   2       25.16       27.05      3.06 o 
   4   5   2     3622.87     3720.31     87.83 o 
   8   5   2      333.03      352.93     11.75 o 
  -7   6   2      398.69      402.81     15.42 o 
  -6   6   2      388.25      364.87     13.33 o 
  -5   6   2      559.36      560.60     17.10 o 
  -4   6   2      527.46      539.30     16.41 o 
  -3   6   2     2686.15     2644.28     66.14 o 
  -2   6   2     2219.04     2332.11     40.25 o 
  -1   6   2     2974.82     3138.11     39.74 o 
   0   6   2     1011.98     1053.84     17.02 o 
   1   6   2     5592.90     5582.42    129.70 o 
   2   6   2     1251.77     1282.42     33.02 o 
   3   6   2     1770.18     1774.94     42.88 o 
   4   6   2      275.70      286.49     10.15 o 
   7   6   2      365.63      347.10     14.56 o 
   8   6   2       50.44       57.23      4.61 o 
  -7   7   2      289.02      286.29     12.80 o 
  -6   7   2      427.06      426.30     14.94 o 
  -5   7   2      295.10      290.29     11.96 o 
  -4   7   2     1298.48     1264.04     33.58 o 
  -3   7   2      511.31      526.12     16.59 o 
  -2   7   2     3059.49     3240.73     76.08 o 
  -1   7   2       61.50       66.59      4.33 o 
   0   7   2     2986.75     2974.29     37.71 o 
   1   7   2      167.46      187.75      4.01 o 
   2   7   2     1857.58     1790.73     44.03 o 
   3   7   2      114.84      115.15      6.52 o 
   6   7   2      438.76      437.61     10.10 o 
   7   7   2       57.79       55.42      4.27 o 
   8   7   2      158.27      149.83      6.75 o 
  -8   8   2      150.96      154.97     11.80 o 
  -7   8   2      572.14      585.89     20.58 o 
  -6   8   2      133.56      127.43      8.43 o 
  -5   8   2     1440.53     1422.30     38.86 o 
  -4   8   2     1043.05     1053.31     29.72 o 
  -3   8   2      842.81      860.57     25.04 o 
  -2   8   2      118.71      127.46      6.94 o 
  -1   8   2     2347.45     2369.29     40.94 o 
   0   8   2      813.82      811.24     11.53 o 
   1   8   2     1433.65     1391.93     18.90 o 
   2   8   2      145.19      139.86      3.81 o 
   3   8   2     1538.04     1509.45     20.57 o 
   4   8   2      359.25      369.97      8.50 o 
   5   8   2      861.04      817.64     15.39 o 
   6   8   2       36.96       34.72      3.53 o 
   7   8   2      337.06      343.68      9.33 o 
  -7   9   2      220.02      231.94     12.73 o 
  -6   9   2      663.25      669.59     22.05 o 
  -5   9   2       73.27       71.39      6.71 o 
  -4   9   2     1136.59     1159.81     33.35 o 
  -3   9   2      157.24      164.11      8.36 o 
  -2   9   2     1574.45     1545.35     40.16 o 
  -1   9   2      343.79      356.06      8.65 o 
   0   9   2     2556.89     2512.31     44.32 o 
   1   9   2        1.00        3.16      1.48 o 
   2   9   2      852.03      845.45     12.81 o 
   3   9   2      226.54      213.12      5.09 o 
   4   9   2     1028.61      993.17     22.22 o 
   5   9   2       32.65       34.72      3.42 o 
   6   9   2      591.19      598.31     12.96 o 
   7   9   2      110.18      109.96      6.13 o 
  -7  10   2      270.41      294.89     14.93 o 
  -6  10   2      233.13      232.09     12.68 o 
  -5  10   2      321.15      336.87     14.68 o 
  -4  10   2      101.15      105.55      7.69 o 
  -3  10   2     2179.02     2174.70     55.52 o 
  -2  10   2      327.89      303.99     12.08 o 
  -1  10   2     1314.17     1249.08     23.24 o 
   0  10   2      731.38      734.24     15.49 o 
   1  10   2     4821.28     4741.01     80.50 o 
   2  10   2       91.14       97.11      4.80 o 
   3  10   2      609.77      603.48     12.49 o 
   4  10   2       63.45       63.67      4.07 o 
   5  10   2     1257.11     1245.93     22.23 o 
   6  10   2       60.94       59.58      4.76 o 
  -7  11   2       88.01       97.51      9.91 o 
  -6  11   2      581.73      614.04     22.79 o 
  -5  11   2      223.54      229.92     12.24 o 
  -4  11   2      634.62      616.73     21.56 o 
  -3  11   2      304.92      295.39     13.05 o 
  -2  11   2     1391.90     1435.96     39.20 o 
  -1  11   2      140.93      145.31      8.57 o 
   0  11   2     1051.68     1015.39     20.13 o 
   1  11   2      334.78      327.62      9.21 o 
   2  11   2      517.47      522.86     13.77 o 
   3  11   2      292.06      295.35      7.96 o 
   4  11   2     1525.25     1542.36     26.24 o 
   5  11   2       24.10       28.13      3.76 o 
   6  11   2      231.79      242.38      8.39 o 
  -6  12   2      139.44      131.82     10.68 o 
  -5  12   2      181.18      179.24     11.26 o 
  -4  12   2      252.74      263.61     13.28 o 
  -3  12   2      787.75      768.93     25.64 o 
  -2  12   2       68.63       76.66      7.59 o 
  -1  12   2     1345.17     1330.40     37.31 o 
   0  12   2      126.65      116.61      5.78 o 
   1  12   2      593.63      578.70     14.13 o 
   2  12   2      256.50      251.40     11.61 o 
   3  12   2      316.63      334.96     14.21 o 
   4  12   2      120.99      124.55      9.91 o 
   5  12   2      432.84      456.36     18.88 o 
  -5  13   2       14.00       10.75      6.48 o 
  -4  13   2      360.65      357.10     16.37 o 
  -3  13   2      264.92      272.58     13.66 o 
  -2  13   2      499.92      493.93     18.86 o 
  -1  13   2       25.32       30.04      5.85 o 
   0  13   2      538.44      535.58     13.07 o 
   1  13   2        9.79        7.13      3.36 o 
   2  13   2      883.75      884.47     27.52 o 
   3  13   2       69.56       77.92      7.96 o 
   4  13   2      400.92      439.04     18.42 o 
  -4  14   2      321.51      339.82     16.47 o 
  -3  14   2      385.86      397.74     17.35 o 
  -2  14   2       33.48       27.12      5.80 o 
  -1  14   2      614.72      608.26     21.96 o 
   0  14   2      156.77      154.97     10.57 o 
   1  14   2      584.90      559.63     14.17 o 
   2  14   2        3.20        2.62      5.04 o 
   3  14   2      748.77      773.76     26.14 o 
   4  14   2       21.96       18.76      7.10 o 
  -3  15   2       31.98       30.27      7.52 o 
  -2  15   2      586.98      591.22     22.61 o 
  -1  15   2        3.74        4.06      5.78 o 
   0  15   2      559.59      525.18     20.54 o 
   1  15   2       24.94       25.07      6.52 o 
   2  15   2      549.55      540.10     20.93 o 
   3  15   2       34.70       23.91      6.52 o 
  -3 -15   3      148.85      172.24     13.03 o 
  -2 -15   3      482.00      480.15     21.25 o 
  -1 -15   3      144.21      134.74     11.68 o 
   0 -15   3      388.90      375.44     18.33 o 
   1 -15   3      285.64      297.15     16.37 o 
  -4 -14   3      207.26      224.67     14.05 o 
  -3 -14   3      813.61      812.29     28.56 o 
  -2 -14   3       58.63       51.10      7.59 o 
  -1 -14   3      370.20      372.46     17.00 o 
   0 -14   3      185.52      186.77     12.45 o 
   1 -14   3      317.69      312.91      9.98 o 
   2 -14   3      156.32      160.70      7.74 o 
   3 -14   3      286.04      296.69     10.42 o 
  -5 -13   3       44.21       47.41      8.57 o 
  -4 -13   3      393.29      400.60     17.75 o 
  -3 -13   3       86.52       91.48      9.17 o 
  -2 -13   3      232.94      229.53     12.77 o 
  -1 -13   3      492.30      437.24     18.12 o 
   0 -13   3      788.22      786.73     26.73 o 
   1 -13   3       50.34       52.23      4.78 o 
   2 -13   3      104.48      108.88      6.37 o 
   3 -13   3      448.94      455.07     12.46 o 
   4 -13   3      415.94      416.19     15.84 o 
  -5 -12   3      194.87      192.97     12.26 o 
  -4 -12   3       36.36       43.93      6.94 o 
  -3 -12   3      858.47      827.31     27.15 o 
  -2 -12   3      108.10      110.38      8.89 o 
  -1 -12   3      327.55      315.37     14.28 o 
   0 -12   3      150.49      145.15      9.92 o 
   1 -12   3      670.79      654.66     14.59 o 
   2 -12   3      183.01      187.08      8.92 o 
   3 -12   3      318.82      309.27      9.56 o 
   4 -12   3      138.76      137.11      9.10 o 
   5 -12   3       52.01       52.63      6.90 o 
  -6 -11   3      431.49      454.85     11.99 o 
  -5 -11   3       38.60       34.92      4.14 o 
  -4 -11   3      569.50      574.12     20.24 o 
  -3 -11   3      259.77      271.77     12.47 o 
  -2 -11   3     1716.42     1619.73     44.69 o 
  -1 -11   3        6.77        8.47      4.25 o 
   0 -11   3     1003.03      980.67     30.69 o 
   1 -11   3      341.96      338.83      9.09 o 
   2 -11   3      659.35      663.32     14.31 o 
   3 -11   3      368.64      356.53     10.25 o 
   4 -11   3       38.20       32.64      5.32 o 
   5 -11   3      499.27      486.44     16.54 o 
   6 -11   3      115.30      118.83      9.01 o 
  -7 -10   3      205.25      222.30     11.24 o 
  -6 -10   3       69.35       83.27      5.56 o 
  -5 -10   3      765.01      790.12     16.61 o 
  -4 -10   3       91.96      102.41      5.03 o 
  -3 -10   3     1627.89     1611.38     44.29 o 
  -2 -10   3      625.87      623.38     20.59 o 
   0 -10   3      772.86      755.71     23.64 o 
   1 -10   3     2351.15     2233.14     46.30 o 
   2 -10   3      645.96      628.31     13.77 o 
   3 -10   3      122.15      122.08      5.80 o 
   4 -10   3      816.71      797.16     21.69 o 
   5 -10   3      510.55      495.46     16.19 o 
   6 -10   3       79.52       83.86      7.69 o 
  -7  -9   3       32.77       32.64      5.66 o 
  -6  -9   3      579.48      593.20     13.56 o 
  -5  -9   3      212.64      217.93      7.18 o 
  -4  -9   3     2196.32     2244.72     37.20 o 
  -3  -9   3      664.59      671.70     13.42 o 
  -2  -9   3     1586.73     1555.67     42.26 o 
  -1  -9   3     1214.27     1224.08     33.81 o 
   0  -9   3     2008.04     1975.93     33.30 o 
   1  -9   3     1001.59      942.66     18.28 o 
   2  -9   3      972.41      963.08     19.04 o 
   3  -9   3      944.34      924.57     17.85 o 
   4  -9   3      234.97      235.88      9.85 o 
   5  -9   3      124.52      130.84      7.87 o 
   6  -9   3      190.95      191.64     10.40 o 
   7  -9   3      198.41      201.23     11.05 o 
  -8  -8   3       85.34       88.90      8.17 o 
  -7  -8   3      751.65      775.68     21.05 o 
  -6  -8   3       23.18       23.71      3.32 o 
  -5  -8   3      718.89      722.69     14.67 o 
  -4  -8   3      105.17      107.86      4.56 o 
  -3  -8   3     1587.58     1646.96     31.49 o 
  -2  -8   3      279.56      285.07      6.88 o 
  -1  -8   3     1314.89     1317.60     36.20 o 
   0  -8   3      903.18      889.85     27.22 o 
   1  -8   3      893.61      899.38     14.02 o 
   2  -8   3     1436.02     1416.94     20.80 o 
   3  -8   3      855.88      844.01     14.04 o 
   4  -8   3      102.27      104.26      5.24 o 
   5  -8   3      227.80      216.55      7.62 o 
   6  -8   3      227.49      237.36      8.37 o 
   7  -8   3      225.67      229.41     11.68 o 
  -8  -7   3      235.75      253.33     11.31 o 
  -7  -7   3      155.79      157.86      6.55 o 
  -6  -7   3      559.33      555.48     12.37 o 
  -5  -7   3      213.69      219.85      7.57 o 
  -4  -7   3     1472.53     1463.65     25.49 o 
  -3  -7   3      109.70      103.59      4.05 o 
  -2  -7   3     1816.38     1803.87     37.36 o 
  -1  -7   3      331.68      330.65      6.97 o 
   0  -7   3     3029.25     3202.38     42.54 o 
   1  -7   3      834.74      873.45     13.52 o 
   2  -7   3     1680.69     1667.87     23.29 o 
   3  -7   3      527.86      514.73     11.20 o 
   4  -7   3      530.37      516.29     11.78 o 
   5  -7   3      317.03      316.69      8.98 o 
   6  -7   3      293.99      277.80      8.79 o 
   7  -7   3      184.23      188.88      8.05 o 
  -8  -6   3        2.78        4.09      3.41 o 
  -7  -6   3      413.31      418.24     16.10 o 
  -6  -6   3      349.10      367.19     14.17 o 
  -5  -6   3      995.67      976.65     28.23 o 
  -4  -6   3      433.96      458.79     15.22 o 
  -3  -6   3      862.18      831.78     23.75 o 
  -2  -6   3      319.39      303.21     11.43 o 
  -1  -6   3     3073.48     3145.66     40.39 o 
   0  -6   3     2064.70     2039.09     22.83 o 
   1  -6   3     2421.23     2381.53     31.73 o 
   2  -6   3     2369.97     2505.50     34.16 o 
   3  -6   3     1460.21     1516.99     28.97 o 
   4  -6   3     1162.31     1145.03     21.09 o 
   5  -6   3      837.64      812.92     16.34 o 
   6  -6   3      102.24      111.88      7.22 o 
   7  -6   3       89.37       97.22      5.94 o 
   8  -6   3      290.19      305.37     10.32 o 
  -8  -5   3      890.90      909.47     28.40 o 
  -7  -5   3      137.45      139.34      9.01 o 
  -6  -5   3      890.38      852.04     26.25 o 
  -5  -5   3       43.53       44.51      4.69 o 
  -4  -5   3      998.53      953.46     26.98 o 
  -3  -5   3     1209.74     1189.07     32.13 o 
  -2  -5   3     1632.96     1510.81     39.19 o 
  -1  -5   3      965.41      972.86     18.05 o 
   0  -5   3     2908.68     3109.98     34.01 o 
   1  -5   3     4779.45     4855.84     62.42 o 
   2  -5   3     2803.20     2737.98     36.69 o 
   3  -5   3     1884.62     1897.06     26.16 o 
   4  -5   3      543.28      501.83     10.87 o 
   5  -5   3      921.34      906.64     17.64 o 
   6  -5   3      568.04      567.54     16.68 o 
   7  -5   3      315.51      321.71      9.69 o 
   8  -5   3       60.30       64.50      5.54 o 
  -8  -4   3       93.25       91.97      8.38 o 
  -7  -4   3      657.61      637.30     20.77 o 
  -6  -4   3      155.61      156.60      8.64 o 
  -5  -4   3     2346.11     2299.74     59.13 o 
  -4  -4   3      813.20      814.70     22.91 o 
  -3  -4   3     2706.12     2640.42     64.76 o 
  -2  -4   3     1380.94     1473.78     25.88 o 
  -1  -4   3     7421.77     7637.90    126.83 o 
   0  -4   3     2236.30     2428.95     32.15 o 
   1  -4   3     6372.82     6522.97     82.80 o 
   2  -4   3      950.73      949.78     16.77 o 
   3  -4   3      324.45      332.95      7.69 o 
   4  -4   3      741.67      718.13     13.72 o 
   5  -4   3      361.02      359.99      9.09 o 
   6  -4   3     1076.19     1044.54     19.87 o 
   7  -4   3      296.88      279.69      8.80 o 
   8  -4   3      729.23      706.88     16.23 o 
  -9  -3   3        2.15        1.28      5.29 o 
  -8  -3   3      454.47      445.62     17.31 o 
  -7  -3   3       61.05       63.64      6.50 o 
  -6  -3   3      388.44      372.15     13.85 o 
  -5  -3   3      559.34      540.18     16.78 o 
  -4  -3   3     3637.53     3557.34     86.51 o 
  -3  -3   3      846.07      911.41     24.80 o 
  -2  -3   3     3865.22     4032.02     67.99 o 
  -1  -3   3     4526.97     4555.45     76.33 o 
   0  -3   3     5269.80     5103.06     65.44 o 
   1  -3   3     1089.71     1158.59     16.12 o 
   2  -3   3     4541.83     4590.72     59.31 o 
   3  -3   3     2744.08     2738.78     36.03 o 
   4  -3   3     1208.68     1216.30     20.86 o 
   5  -3   3      215.10      200.70      6.30 o 
   6  -3   3     1019.53      983.59     18.66 o 
   7  -3   3      832.72      808.28     16.70 o 
   8  -3   3      142.08      131.82      7.07 o 
  -9  -2   3      391.96      381.31     16.79 o 
  -8  -2   3       99.19       90.69      8.10 o 
  -7  -2   3      959.76      917.90     28.23 o 
  -6  -2   3       66.42       65.20      5.55 o 
  -5  -2   3     2003.74     1961.99     50.49 o 
  -4  -2   3      519.84      521.19     15.71 o 
  -3  -2   3     4198.73     4255.74     71.79 o 
  -2  -2   3     2731.40     2889.54     49.50 o 
  -1  -2   3     7122.82     7063.14    120.32 o 
   0  -2   3     1993.45     2052.48     33.98 o 
   1  -2   3     1753.00     1707.13     22.82 o 
   2  -2   3     2810.52     2811.59     36.42 o 
   3  -2   3     1389.48     1436.77     23.31 o 
   4  -2   3      175.73      164.40      4.88 o 
   5  -2   3      631.09      623.65     12.35 o 
   6  -2   3      968.88      953.34     18.37 o 
   7  -2   3      371.97      367.15      9.77 o 
   8  -2   3       35.94       46.01      5.97 o 
  -9  -1   3        1.01        1.44      5.20 o 
  -8  -1   3      507.08      522.06     19.24 o 
  -7  -1   3      200.00      194.23     10.17 o 
  -6  -1   3     1816.47     1713.77     45.86 o 
  -5  -1   3      156.04      150.69      7.80 o 
  -4  -1   3     4294.62     4359.78    111.31 o 
  -3  -1   3       34.80       31.32      1.99 o 
  -2  -1   3     8986.98     9011.34    150.45 o 
  -1  -1   3     3146.69     3285.75     56.39 o 
   0  -1   3     1133.57     1210.70     21.98 o 
   1  -1   3      677.06      635.11     16.36 o 
   2  -1   3     2564.33     2547.22     32.82 o 
   3  -1   3      972.46      946.39     16.31 o 
   4  -1   3      322.31      327.90      7.45 o 
   5  -1   3      699.26      733.87     13.97 o 
   6  -1   3      118.57      118.16      5.09 o 
   7  -1   3      403.84      403.91     10.13 o 
   8  -1   3       24.43       23.73      5.04 o 
  -9   0   3      574.39      615.31     22.67 o 
  -8   0   3       15.77       15.72      5.04 o 
  -7   0   3      168.74      166.75      9.50 o 
  -6   0   3      151.67      144.37      7.94 o 
  -5   0   3     2588.76     2589.07     65.25 o 
  -4   0   3      231.94      235.42      7.41 o 
  -3   0   3     1790.83     1795.03     31.23 o 
  -2   0   3      665.93      634.58     11.92 o 
  -1   0   3     1917.86     1907.36     32.65 o 
   0   0   3     4292.05     4329.69     72.62 o 
   1   0   3     1337.95     1295.29     17.32 o 
   2   0   3     2732.94     2865.95     44.02 o 
   3   0   3     1340.45     1366.98     22.29 o 
   4   0   3     2253.05     2307.77     36.72 o 
   5   0   3     1086.60     1076.44     18.92 o 
   6   0   3      664.69      676.35     13.56 o 
   7   0   3       17.27       15.57      3.12 o 
  -9   1   3        1.05        3.32      5.39 o 
  -8   1   3      547.33      522.23     19.33 o 
  -7   1   3      198.28      198.18     10.38 o 
  -6   1   3     1792.34     1742.36     46.25 o 
  -5   1   3      176.41      171.12      5.15 o 
  -4   1   3     4461.14     4523.35     75.18 o 
  -3   1   3       22.33       19.82      1.70 o 
  -2   1   3     8876.67     8945.46    150.14 o 
  -1   1   3     3318.66     3420.08     56.57 o 
   0   1   3     1324.11     1368.63     31.59 o 
   1   1   3      655.05      603.37     10.14 o 
   2   1   3     2478.11     2448.16     38.71 o 
   3   1   3      996.61      956.46     15.98 o 
   4   1   3      348.57      343.49      7.23 o 
   5   1   3      702.81      734.15     13.70 o 
   6   1   3      100.09      103.21      4.67 o 
  -9   2   3      385.47      374.23     17.28 o 
  -8   2   3       96.64       85.37      8.38 o 
  -7   2   3     1023.15      975.23     29.20 o 
  -6   2   3       64.04       62.22      5.80 o 
  -5   2   3     2007.26     1956.78     35.08 o 
  -4   2   3      490.64      489.79     10.58 o 
  -3   2   3     4363.01     4270.18     72.09 o 
  -2   2   3     2831.46     3003.79     70.16 o 
  -1   2   3     7210.46     7237.98    119.80 o 
   0   2   3     1820.44     1896.27     33.73 o 
   1   2   3     1775.39     1713.55     42.24 o 
   2   2   3     2741.61     2719.10     42.64 o 
   3   2   3     1353.02     1376.56     22.69 o 
   4   2   3      142.55      135.03      4.23 o 
   5   2   3      607.13      607.40     11.74 o 
   6   2   3     1035.42     1048.18     28.58 o 
  -9   3   3        1.95        1.51      5.62 o 
  -8   3   3      459.82      455.56     18.51 o 
  -7   3   3       57.83       55.63      6.45 o 
  -6   3   3      382.37      369.75      9.55 o 
  -5   3   3      527.93      500.34     15.36 o 
  -4   3   3     3508.56     3503.99     84.64 o 
  -3   3   3      850.96      905.75     23.85 o 
  -2   3   3     3881.29     4075.50     96.32 o 
   1   3   3     1085.70     1157.24     29.80 o 
   2   3   3     4595.54     4582.62     69.60 o 
   3   3   3     2702.84     2661.98     41.74 o 
   4   3   3     1206.02     1184.97     19.83 o 
   5   3   3      262.85      255.60      9.82 o 
  -9   4   3      463.69      482.37     20.86 o 
  -8   4   3       95.83       92.08      9.33 o 
  -7   4   3      622.94      590.38     21.47 o 
  -6   4   3      166.64      169.15      8.13 o 
  -5   4   3     2397.94     2337.91     57.65 o 
  -4   4   3      777.29      775.99     21.88 o 
  -3   4   3     2683.32     2583.48     63.59 o 
  -2   4   3     1371.57     1483.54     37.36 o 
  -1   4   3     7402.82     7579.47    179.10 o 
   1   4   3     6253.42     6303.47    152.55 o 
   2   4   3      939.06      942.67     25.39 o 
   3   4   3      347.96      347.29     11.50 o 
   4   4   3      677.76      675.09     20.29 o 
   5   4   3      344.06      351.97     12.92 o 
  -9   5   3       46.45       49.27      8.82 o 
  -8   5   3      858.31      852.30     29.70 o 
  -6   5   3      928.24      915.33     25.58 o 
  -5   5   3       44.67       46.16      4.95 o 
  -4   5   3     1008.85      976.42     26.43 o 
  -3   5   3     1242.88     1211.65     31.50 o 
  -2   5   3     1642.22     1522.59     22.21 o 
  -1   5   3      953.36      977.53     26.07 o 
   1   5   3     4793.55     4748.97    114.83 o 
   2   5   3     2808.09     2755.26     67.26 o 
   3   5   3     1807.09     1812.72     47.24 o 
   4   5   3      514.62      499.96     15.87 o 
   5   5   3      940.84      953.58     26.27 o 
  -7   6   3      397.43      405.73     15.42 o 
  -6   6   3      352.50      366.96     13.82 o 
  -5   6   3     1010.06      980.67     27.56 o 
  -4   6   3      421.70      426.07     14.54 o 
  -3   6   3      855.26      809.88     23.09 o 
  -2   6   3      350.57      338.08      5.15 o 
  -1   6   3     2988.83     2984.63     75.56 o 
   1   6   3     2293.59     2239.63     58.03 o 
   2   6   3     2455.38     2570.24     62.51 o 
   3   6   3     1574.42     1566.39     39.78 o 
   4   6   3     1189.49     1204.08     31.59 o 
  -7   7   3      152.43      145.87      9.57 o 
  -6   7   3      535.36      524.65     18.38 o 
  -5   7   3      205.21      211.28     10.06 o 
  -4   7   3     1602.21     1566.10     39.95 o 
  -3   7   3       89.91       85.93      6.20 o 
  -2   7   3     1766.99     1792.99     46.07 o 
  -1   7   3      352.00      346.79      6.45 o 
   1   7   3      829.45      872.23     24.47 o 
   2   7   3     1543.86     1529.69     41.87 o 
   3   7   3      526.31      519.46     16.43 o 
   4   7   3      562.37      567.92     17.29 o 
  -7   8   3      740.97      785.06     25.38 o 
  -6   8   3       22.02       23.52      5.25 o 
  -5   8   3      720.63      727.13     22.78 o 
  -4   8   3      101.81      101.26      7.27 o 
  -3   8   3     1604.68     1625.80     42.98 o 
  -2   8   3      329.22      325.18     11.85 o 
  -1   8   3     1356.08     1329.69     17.74 o 
   0   8   3      919.91      896.86     14.77 o 
   1   8   3      855.41      868.70     25.23 o 
   2   8   3     1425.13     1393.21     37.34 o 
   3   8   3      892.69      888.23     24.83 o 
   7   8   3      235.06      235.99      7.87 o 
  -7   9   3       34.84       34.48      6.59 o 
  -6   9   3      595.30      631.28     21.28 o 
  -5   9   3      209.67      217.87     10.80 o 
  -3   9   3      712.59      719.50     21.73 o 
  -1   9   3     1200.53     1174.97     22.49 o 
   0   9   3     2033.51     1992.53     26.10 o 
   1   9   3     1045.39      989.03     14.20 o 
   2   9   3     1067.41     1046.37     14.96 o 
   3   9   3      919.18      887.85     13.80 o 
   4   9   3      232.81      220.57      6.71 o 
   5   9   3      142.44      136.68      5.57 o 
   6   9   3      201.11      191.39      6.82 o 
   7   9   3      192.32      201.10      7.62 o 
  -7  10   3      200.17      216.84     13.05 o 
  -6  10   3       73.87       85.86      8.80 o 
  -5  10   3      749.33      762.39     24.98 o 
  -4  10   3       94.69       89.11      7.75 o 
  -3  10   3     1619.02     1610.17     43.66 o 
  -2  10   3      624.87      610.48     19.99 o 
  -1  10   3     1124.31     1132.83     32.08 o 
   0  10   3      751.01      738.41     16.12 o 
   1  10   3     2444.42     2360.71     30.50 o 
   2  10   3      644.57      637.71     10.55 o 
   3  10   3      135.03      133.74      4.46 o 
   4  10   3      818.23      781.46     15.22 o 
   5  10   3      511.08      495.15     18.84 o 
   6  10   3       72.85       78.11      5.23 o 
  -6  11   3      430.62      453.27     18.81 o 
  -5  11   3       39.89       40.72      6.62 o 
  -4  11   3      558.53      522.72     19.49 o 
  -3  11   3      257.75      247.27     11.89 o 
  -2  11   3     1624.29     1591.04     43.73 o 
  -1  11   3        3.52        5.36      4.11 o 
   0  11   3     1040.02     1029.24     20.59 o 
   1  11   3      314.32      299.60      6.51 o 
   2  11   3      615.11      621.60     10.74 o 
   3  11   3      412.18      404.23      9.50 o 
   4  11   3       42.87       45.70      4.12 o 
   5  11   3      493.17      498.67     11.82 o 
  -6  12   3       16.54       14.14      6.73 o 
  -5  12   3      175.93      186.32     11.52 o 
  -4  12   3       45.92       55.23      6.71 o 
  -3  12   3      865.56      827.11     26.50 o 
  -2  12   3       89.14       91.46      8.47 o 
  -1  12   3      280.11      305.15     13.68 o 
   0  12   3      139.66      135.14      6.14 o 
   1  12   3      667.32      647.01     15.02 o 
   2  12   3      192.87      189.99      5.40 o 
   3  12   3      293.86      287.04      8.36 o 
   4  12   3      129.65      130.57      6.64 o 
   5  12   3       39.24       39.28      4.43 o 
  -5  13   3       42.98       50.15      8.10 o 
  -4  13   3      394.80      402.36     17.56 o 
  -3  13   3       77.15       70.63      8.03 o 
  -2  13   3      209.20      200.43     11.56 o 
  -1  13   3      478.01      437.30     17.40 o 
   0  13   3      781.71      769.45     25.31 o 
   1  13   3       54.98       60.00      4.82 o 
   2  13   3       99.47      100.88      8.87 o 
   3  13   3      432.12      414.72     17.56 o 
   4  13   3      422.29      408.53     17.91 o 
  -4  14   3      200.04      221.76     13.89 o 
  -3  14   3      814.68      843.45     28.33 o 
  -2  14   3       49.26       43.39      7.34 o 
  -1  14   3      372.43      372.83     16.51 o 
   0  14   3      181.00      174.69     11.49 o 
   1  14   3      315.84      315.65     10.42 o 
   2  14   3      141.39      140.32     10.54 o 
   3  14   3      274.25      280.07     14.86 o 
  -2  15   3      519.62      530.93     21.02 o 
  -1  15   3      141.11      137.06     11.33 o 
   0  15   3      371.79      387.95     17.30 o 
   2  15   3      254.83      236.13     13.56 o 
  -1 -15   4      471.77      517.00     22.21 o 
   0 -15   4       18.91       19.25      7.29 o 
  -4 -14   4      494.27      542.31     22.53 o 
  -3 -14   4      126.50      119.21     11.24 o 
  -2 -14   4      389.00      410.53     18.58 o 
  -1 -14   4       69.46       62.69      8.50 o 
   0 -14   4      835.27      813.16     28.49 o 
   1 -14   4       27.38       31.41      7.48 o 
   2 -14   4      158.19      151.82      8.88 o 
   3 -14   4       11.60        7.71      6.04 o 
  -5 -13   4      235.70      261.71     15.37 o 
  -4 -13   4      114.06      125.73     11.12 o 
  -3 -13   4      472.14      501.25     20.30 o 
  -2 -13   4      183.19      192.46     12.26 o 
  -1 -13   4      584.17      568.48     21.35 o 
   0 -13   4       21.74       22.40      6.18 o 
   1 -13   4      638.19      599.25     14.33 o 
   2 -13   4        5.35        5.30      4.36 o 
   3 -13   4      412.08      423.92     12.22 o 
   4 -13   4       21.57       17.53      6.20 o 
  -6 -12   4      218.39      239.67     14.77 o 
  -5 -12   4      151.60      152.39     11.54 o 
  -4 -12   4      619.89      639.97     23.77 o 
  -3 -12   4      257.54      248.21     13.40 o 
  -2 -12   4      380.49      372.23     16.07 o 
  -1 -12   4      153.01      156.95     10.63 o 
   0 -12   4      948.71      914.03     30.01 o 
   1 -12   4      205.64      199.86      7.64 o 
   2 -12   4      356.89      343.41     10.22 o 
   3 -12   4        8.31       11.35      3.59 o 
   4 -12   4      638.91      647.15     20.40 o 
  -6 -11   4       94.00      100.00     10.36 o 
  -5 -11   4      838.67      867.60     28.77 o 
  -4 -11   4      181.29      179.20     11.22 o 
  -3 -11   4      579.19      575.18     21.19 o 
  -2 -11   4      261.10      246.13     12.17 o 
  -1 -11   4     1361.93     1320.26     38.57 o 
   0 -11   4      373.13      349.68     14.98 o 
   1 -11   4      960.56      935.44     18.74 o 
   2 -11   4      257.31      242.39      8.24 o 
   3 -11   4      152.37      151.72      6.76 o 
   4 -11   4       15.87       16.20      5.13 o 
   5 -11   4      232.62      223.44     11.61 o 
  -7 -10   4      300.77      308.30     10.15 o 
  -6 -10   4      556.32      580.91     13.73 o 
  -5 -10   4      580.25      589.85     17.16 o 
  -4 -10   4      475.23      466.58     17.93 o 
  -3 -10   4      438.58      454.89     16.73 o 
  -2 -10   4     1328.85     1309.73     37.50 o 
  -1 -10   4      823.49      820.35     25.57 o 
   0 -10   4     1217.45     1154.40     33.99 o 
   1 -10   4      398.94      373.35      9.85 o 
   2 -10   4     1606.65     1553.21     28.04 o 
   3 -10   4      150.66      145.17      5.43 o 
   4 -10   4      569.33      531.39     17.41 o 
   5 -10   4       26.04       31.04      5.73 o 
   6 -10   4      192.29      189.90     11.12 o 
  -7  -9   4      805.70      807.98     17.44 o 
  -6  -9   4      325.82      327.42      9.35 o 
  -5  -9   4      542.49      542.65     12.33 o 
  -4  -9   4      451.30      476.08     17.24 o 
  -3  -9   4      770.84      788.60     25.13 o 
  -2  -9   4      458.00      451.54     16.45 o 
  -1  -9   4     1637.87     1594.31     43.54 o 
   0  -9   4      910.84      887.29     26.93 o 
   1  -9   4     1524.53     1509.79     26.88 o 
   2  -9   4      356.60      358.41      7.92 o 
   3  -9   4     2499.25     2398.00     33.80 o 
   4  -9   4        6.75        8.88      2.55 o 
   5  -9   4      341.76      341.18     10.19 o 
   6  -9   4       64.86       64.82      5.33 o 
  -8  -8   4      118.36      120.81      6.98 o 
  -7  -8   4      356.26      345.83     10.14 o 
  -5  -8   4       82.65       80.50      4.66 o 
  -4  -8   4     2199.99     2198.78     46.07 o 
  -3  -8   4      869.23      882.98     16.74 o 
  -2  -8   4      293.13      298.76     11.66 o 
  -1  -8   4      100.78      100.89      6.85 o 
   0  -8   4     3342.79     3256.58     80.11 o 
   1  -8   4      620.67      581.70     10.36 o 
   2  -8   4     1009.50      999.81     15.98 o 
   3  -8   4      226.51      226.65      5.96 o 
   4  -8   4     2134.87     2127.56     57.27 o 
   5  -8   4        4.07        3.64      3.11 o 
   6  -8   4      156.17      162.39      7.50 o 
   7  -8   4        8.54        9.50      4.55 o 
  -8  -7   4      195.31      211.90      8.23 o 
  -7  -7   4      597.40      618.21     22.03 o 
  -6  -7   4      483.29      465.91     17.75 o 
  -5  -7   4     1009.57      947.99     28.25 o 
  -4  -7   4      181.27      183.50      9.24 o 
  -3  -7   4     1067.91     1067.43     30.08 o 
  -2  -7   4      283.63      292.37     11.52 o 
  -1  -7   4      717.37      693.35     19.74 o 
   0  -7   4        3.92        6.25      2.23 o 
   1  -7   4     1530.31     1534.69     26.25 o 
   2  -7   4      182.15      177.75      4.95 o 
   3  -7   4     2084.77     2027.16     28.92 o 
   4  -7   4       14.30       14.49      2.91 o 
   5  -7   4      425.47      430.97     11.04 o 
   6  -7   4       99.67       99.34      5.88 o 
   7  -7   4      207.14      239.77      9.34 o 
  -8  -6   4      106.52      107.64      9.68 o 
  -7  -6   4      390.72      381.26     15.75 o 
  -6  -6   4     1592.84     1551.09     43.31 o 
  -5  -6   4      914.39      890.47     26.27 o 
  -4  -6   4      910.96      891.37     26.18 o 
  -3  -6   4      279.92      301.41     11.75 o 
  -2  -6   4     3943.10     4004.21     95.05 o 
  -1  -6   4      460.62      446.82      9.94 o 
   0  -6   4      997.16     1006.96     19.44 o 
   1  -6   4      301.49      306.54      6.24 o 
   2  -6   4     2153.26     2116.03     29.26 o 
   3  -6   4      138.30      137.28      4.37 o 
   4  -6   4      662.90      662.28     13.96 o 
   5  -6   4       43.10       42.18      3.76 o 
   6  -6   4      488.50      497.02     12.36 o 
   7  -6   4        6.22        6.69      3.97 o 
  -8  -5   4      609.73      618.76     22.26 o 
  -7  -5   4       78.71       87.51      7.55 o 
  -6  -5   4      552.58      523.21     18.15 o 
  -5  -5   4     1488.04     1467.94     39.68 o 
  -4  -5   4      610.60      603.17     19.59 o 
  -3  -5   4     1471.60     1475.25     40.24 o 
  -2  -5   4       74.62       76.27      3.30 o 
  -1  -5   4     3685.10     3647.05     61.98 o 
   0  -5   4      241.97      270.57      6.77 o 
   1  -5   4     2817.26     2754.59     36.91 o 
   2  -5   4        6.80       12.16      2.37 o 
   3  -5   4     1904.91     1858.02     26.30 o 
   4  -5   4       46.78       47.89      3.46 o 
   5  -5   4     1576.46     1541.27     27.57 o 
   6  -5   4       82.27       84.96      5.24 o 
   7  -5   4      253.92      248.83      8.78 o 
   8  -5   4       31.40       33.12      5.20 o 
  -9  -4   4      303.18      294.69     15.37 o 
  -8  -4   4      202.67      203.63     11.82 o 
  -7  -4   4      645.22      646.80     21.68 o 
  -6  -4   4      845.78      824.62     25.50 o 
  -5  -4   4      694.45      666.53     20.87 o 
  -4  -4   4     1228.79     1265.37     34.05 o 
  -3  -4   4      493.59      500.43     15.39 o 
  -2  -4   4     3347.45     3393.68     58.67 o 
  -1  -4   4      507.19      471.39     13.81 o 
   0  -4   4     2556.94     2484.47     43.25 o 
   1  -4   4      516.84      538.82      8.77 o 
   2  -4   4     3849.85     3869.45     50.62 o 
   3  -4   4      563.74      562.30      9.63 o 
   4  -4   4     1373.48     1331.02     23.47 o 
   5  -4   4       39.84       41.97      3.57 o 
   6  -4   4      518.09      510.38     12.00 o 
   7  -4   4       33.05       30.26      3.95 o 
   8  -4   4      231.90      242.27      9.36 o 
  -9  -3   4       11.24       16.95      6.29 o 
  -8  -3   4      176.66      171.81     10.68 o 
  -7  -3   4      555.30      536.67     19.15 o 
  -6  -3   4      757.45      730.75     23.13 o 
  -5  -3   4      463.60      450.76     15.13 o 
  -4  -3   4        5.43        8.47      2.62 o 
  -3  -3   4     3156.39     3111.21     53.01 o 
  -2  -3   4     1373.72     1425.02     25.01 o 
  -1  -3   4     6140.30     6344.32    106.23 o 
   0  -3   4     1373.90     1501.55     26.61 o 
   1  -3   4     4524.28     4602.13     60.03 o 
   2  -3   4      860.47      916.77     13.66 o 
   3  -3   4     2410.64     2387.15     31.92 o 
   4  -3   4      126.13      119.45      4.68 o 
   5  -3   4      712.60      717.91     14.55 o 
   6  -3   4       48.18       48.27      3.82 o 
   7  -3   4      311.98      327.00      9.59 o 
   8  -3   4       19.52       15.00      4.36 o 
  -9  -2   4      135.08      143.82     11.15 o 
  -8  -2   4      457.35      454.21     18.24 o 
  -7  -2   4      475.31      454.37     17.15 o 
  -6  -2   4      551.00      532.49     18.40 o 
  -5  -2   4      582.60      580.96     19.22 o 
  -4  -2   4     1441.67     1393.45     38.77 o 
  -3  -2   4     2759.96     2894.88     49.75 o 
  -2  -2   4     1377.15     1311.07     22.69 o 
  -1  -2   4      932.21     1022.94     18.95 o 
   0  -2   4     7185.43     7035.30    118.56 o 
   1  -2   4     1476.26     1457.69     19.95 o 
   2  -2   4     3354.23     3400.71     43.83 o 
   3  -2   4      252.02      260.25      5.32 o 
   4  -2   4     1800.98     1789.04     29.53 o 
   5  -2   4        6.39        8.74      2.41 o 
   6  -2   4      663.33      668.06     14.05 o 
   7  -2   4        0.60        2.39      3.07 o 
   8  -2   4      322.68      322.15     12.96 o 
  -9  -1   4      266.77      272.64     14.44 o 
  -8  -1   4      396.75      389.90     16.28 o 
  -7  -1   4      505.43      506.34     18.17 o 
  -6  -1   4      511.04      485.57     17.40 o 
  -5  -1   4     2975.68     2973.87     73.95 o 
  -4  -1   4     1033.54      997.55     27.01 o 
  -3  -1   4     1865.78     1767.84     31.21 o 
  -2  -1   4     4840.12     5206.47     87.29 o 
  -1  -1   4     4335.51     4591.45     79.77 o 
   0  -1   4      901.68      998.26     18.65 o 
   1  -1   4     3723.51     3598.90     46.62 o 
   2  -1   4       25.95       27.85      1.60 o 
   3  -1   4     1725.52     1752.17     28.66 o 
   4  -1   4      252.18      243.23      6.46 o 
   5  -1   4     1653.53     1617.40     27.25 o 
   6  -1   4      146.76      140.34      5.67 o 
   7  -1   4      172.74      190.20      7.22 o 
  -9   0   4      330.54      344.87     16.44 o 
  -8   0   4       69.34       71.60      7.96 o 
  -7   0   4       50.60       56.02      6.20 o 
  -6   0   4     2950.39     2848.99     72.70 o 
  -5   0   4      656.08      601.30     19.15 o 
  -4   0   4      475.53      472.94     10.00 o 
  -3   0   4       49.95       54.53      2.72 o 
  -2   0   4    16762.88    17032.65    287.47 o 
  -1   0   4     3379.80     3418.84     57.82 o 
   0   0   4     1132.01     1131.42     20.24 o 
   1   0   4      269.20      256.29      4.52 o 
   2   0   4     6457.27     6341.72     96.26 o 
   3   0   4      115.23      114.04      4.63 o 
   4   0   4      464.13      451.50      9.45 o 
   5   0   4       42.28       39.10      3.08 o 
   6   0   4      859.69      888.12     16.96 o 
   7   0   4       13.15       10.56      5.32 o 
  -9   1   4      258.45      268.36     14.65 o 
  -8   1   4      381.92      373.89     16.38 o 
  -7   1   4      504.11      502.90     18.35 o 
  -6   1   4      547.14      525.97     17.75 o 
  -5   1   4     2940.14     2906.99     73.96 o 
  -4   1   4      971.00      948.39     18.28 o 
  -3   1   4     1925.91     1798.58     31.53 o 
  -2   1   4     4868.34     5215.76     87.50 o 
  -1   1   4     4648.24     4931.54     80.06 o 
   0   1   4      975.79     1068.97     18.66 o 
   1   1   4     3724.66     3600.11     60.76 o 
   2   1   4       27.80       27.45      1.90 o 
   3   1   4     1746.74     1764.90     28.35 o 
   4   1   4      253.53      252.65      6.25 o 
   5   1   4     1624.80     1579.26     26.80 o 
   6   1   4      150.88      146.48      9.61 o 
  -9   2   4      139.31      147.14     11.70 o 
  -8   2   4      487.18      480.27     18.93 o 
  -7   2   4      495.35      463.86     17.45 o 
  -6   2   4      566.81      561.93     18.98 o 
  -5   2   4      623.22      628.50     13.14 o 
  -4   2   4     1542.27     1517.38     27.06 o 
  -3   2   4     2831.53     2946.84     50.40 o 
  -2   2   4     1310.32     1224.87     22.92 o 
  -1   2   4      995.83     1069.22     19.14 o 
   0   2   4     7319.95     7194.52    119.29 o 
   1   2   4     1451.60     1439.35     35.01 o 
   2   2   4     3224.10     3249.69     62.86 o 
   3   2   4      258.11      266.68      6.60 o 
   4   2   4     1777.72     1758.61     28.76 o 
   5   2   4        6.77        9.19      3.78 o 
   6   2   4      654.09      665.31     21.68 o 
  -9   3   4       15.47       16.20      6.01 o 
  -8   3   4      177.82      174.04     11.38 o 
  -7   3   4      559.24      551.43     20.05 o 
  -6   3   4      769.03      754.97     23.99 o 
  -5   3   4      423.52      416.04     10.12 o 
  -4   3   4       14.12       13.38      2.08 o 
  -3   3   4     3177.93     3118.97     53.77 o 
  -2   3   4     1339.41     1396.66     25.52 o 
  -1   3   4     6199.61     6369.44    106.41 o 
   0   3   4     1346.17     1480.47     26.33 o 
   1   3   4     4542.82     4685.43     78.89 o 
   2   3   4      870.35      928.09     15.41 o 
   3   3   4     2272.55     2254.83     58.65 o 
   4   3   4      128.52      123.30      7.13 o 
   5   3   4      722.80      735.95     22.22 o 
   6   3   4       44.78       44.46      5.83 o 
  -9   4   4      309.62      307.79     16.02 o 
  -8   4   4      195.18      200.86     12.14 o 
  -7   4   4      610.15      613.45     22.31 o 
  -6   4   4      822.85      832.89     17.61 o 
  -5   4   4      718.90      668.91     19.57 o 
  -4   4   4     1218.56     1236.68     32.77 o 
  -3   4   4      456.17      462.79     14.71 o 
  -2   4   4     3451.82     3582.87     83.71 o 
  -1   4   4      560.14      523.21     15.28 o 
   0   4   4     2529.51     2512.48     61.40 o 
   1   4   4      482.19      520.29     11.68 o 
   2   4   4     3738.44     3804.26     93.21 o 
   3   4   4      576.41      595.38     17.78 o 
   4   4   4     1364.52     1347.99     35.96 o 
   5   4   4       39.47       39.61      5.06 o 
  -8   5   4      604.55      613.46     23.56 o 
  -7   5   4      100.06      105.16      9.06 o 
  -6   5   4      515.89      501.92     16.82 o 
  -5   5   4     1474.39     1445.45     38.26 o 
  -4   5   4      683.99      675.25     19.27 o 
  -3   5   4     1557.68     1589.89     39.83 o 
  -2   5   4       98.15      105.05      5.97 o 
  -1   5   4     3604.32     3588.06     87.91 o 
   0   5   4      209.18      237.94      9.62 o 
   1   5   4     2818.49     2766.27     68.07 o 
   2   5   4       10.93       12.91      3.16 o 
   3   5   4     1941.44     1912.96     48.14 o 
   4   5   4       45.53       51.52      5.57 o 
   5   5   4     1567.27     1594.79     41.82 o 
  -8   6   4      104.74      117.58     10.89 o 
  -6   6   4     1622.87     1599.73     42.05 o 
  -5   6   4      867.99      846.42     25.06 o 
  -4   6   4      906.85      888.11     25.39 o 
  -3   6   4      291.90      318.07     11.59 o 
  -2   6   4     4059.05     4025.24     97.39 o 
   0   6   4      977.39     1002.79     27.71 o 
   1   6   4      283.72      294.22     11.29 o 
   2   6   4     2165.71     2081.42     53.46 o 
   3   6   4      129.32      130.57      7.59 o 
   4   6   4      676.53      692.67     20.92 o 
   5   6   4       44.48       48.99      6.01 o 
  -7   7   4      639.58      629.86     21.19 o 
  -6   7   4      496.44      497.03     17.22 o 
  -5   7   4      956.95      932.42     27.37 o 
  -4   7   4      183.72      176.45      9.06 o 
  -3   7   4     1008.06     1034.49     29.45 o 
  -2   7   4      283.19      281.92     11.34 o 
  -1   7   4      687.66      697.02     21.04 o 
   0   7   4        7.39        8.59      3.18 o 
   1   7   4     1537.01     1547.00     40.54 o 
   2   7   4      169.44      163.32      8.31 o 
   3   7   4     2106.42     2062.16     52.50 o 
   4   7   4       13.17       14.21      4.16 o 
  -7   8   4      383.18      373.14     15.47 o 
  -6   8   4       89.71       89.34      8.03 o 
  -5   8   4       79.16       82.49      7.38 o 
  -4   8   4     2125.65     2090.01     55.68 o 
  -3   8   4      868.40      874.71     26.02 o 
  -2   8   4      232.71      232.00     10.85 o 
  -1   8   4      117.93      112.04      3.18 o 
   0   8   4     3377.54     3288.12     81.07 o 
   1   8   4      608.07      593.89     18.85 o 
   2   8   4     1057.49     1047.47     29.03 o 
   3   8   4      226.56      220.70     10.45 o 
   4   8   4     2140.21     2159.74     55.55 o 
  -7   9   4      781.38      800.03     26.49 o 
  -6   9   4      311.15      314.56     14.35 o 
  -5   9   4      562.10      560.22     19.47 o 
  -4   9   4      450.08      424.69     16.26 o 
  -3   9   4      787.48      831.44     25.08 o 
  -2   9   4      461.32      456.52     16.15 o 
  -1   9   4     1648.95     1595.52     42.82 o 
   0   9   4      925.19      878.16     14.97 o 
   1   9   4     1576.33     1609.78     41.85 o 
   2   9   4      370.16      371.18     14.17 o 
   3   9   4     2426.21     2300.37     60.73 o 
  -7  10   4      300.81      324.88     15.82 o 
  -6  10   4      575.19      579.17     21.28 o 
  -5  10   4      614.02      589.66     20.96 o 
  -4  10   4      463.03      463.44     17.52 o 
  -3  10   4      396.27      393.67     16.03 o 
  -2  10   4     1350.95     1295.61     36.76 o 
  -1  10   4      813.03      790.32     24.90 o 
   0  10   4     1184.13     1153.05     19.05 o 
   1  10   4      382.95      372.42      7.29 o 
   2  10   4     1595.04     1549.43     21.85 o 
   3  10   4      150.94      150.33      4.83 o 
   4  10   4      587.90      532.93     14.99 o 
   5  10   4       25.13       23.20      4.59 o 
   6  10   4      196.46      197.77     13.80 o 
  -6  11   4       97.05      104.39     10.38 o 
  -5  11   4      832.02      874.44     28.35 o 
  -4  11   4      179.79      180.08     11.10 o 
  -3  11   4      604.85      607.99     21.10 o 
  -2  11   4      230.20      200.72     11.33 o 
  -1  11   4     1357.41     1326.09     37.64 o 
   0  11   4      352.62      337.10      6.93 o 
   1  11   4      957.98      912.31     14.18 o 
   2  11   4      255.31      238.59      6.05 o 
   3  11   4      175.90      181.47      5.55 o 
   4  11   4       16.47       15.96      3.36 o 
   5  11   4      225.77      226.09      7.74 o 
  -5  12   4      147.76      143.96     11.38 o 
  -4  12   4      656.33      676.27     23.49 o 
  -3  12   4      271.69      265.36     13.47 o 
  -2  12   4      385.43      378.34     16.00 o 
   0  12   4      956.93      949.00     28.99 o 
   1  12   4      221.01      217.32      5.75 o 
   2  12   4      314.16      322.64      8.06 o 
   3  12   4        7.70        4.01      3.21 o 
   4  12   4      638.59      628.40     13.97 o 
  -4  13   4      122.08      133.11     11.31 o 
  -3  13   4      464.70      483.66     19.72 o 
  -2  13   4      192.98      194.73     12.01 o 
  -1  13   4      553.46      542.69     20.65 o 
   0  13   4       21.02       22.36      5.97 o 
   1  13   4      604.97      576.61     14.58 o 
   2  13   4        4.59        4.66      2.85 o 
   3  13   4      432.32      444.49     11.10 o 
   4  13   4       21.27       17.37      4.29 o 
  -3  14   4      134.47      140.34     11.61 o 
  -2  14   4      381.67      398.38     17.98 o 
  -1  14   4       76.30       82.38      8.89 o 
   0  14   4      830.97      785.68     26.80 o 
   1  14   4       28.21       32.43      7.01 o 
   2  14   4      155.14      160.43     11.22 o 
   3  14   4       12.11       12.88      6.57 o 
  -1  15   4      497.17      500.53     20.98 o 
   0  15   4       24.40       28.60      7.50 o 
   1  15   4      447.04      442.07     19.14 o 
  -3 -14   5       72.72       80.63      9.87 o 
  -2 -14   5      466.33      505.37     21.81 o 
  -1 -14   5       60.45       57.32      8.68 o 
   0 -14   5      613.28      632.06     25.07 o 
   1 -14   5      114.38      113.17     11.21 o 
   2 -14   5      108.36      108.94      9.73 o 
  -4 -13   5       80.88       98.56     10.82 o 
  -3 -13   5      626.39      645.79     24.70 o 
  -2 -13   5       26.84       24.96      6.69 o 
  -1 -13   5      317.65      316.16     15.86 o 
   0 -13   5      218.33      238.16     13.93 o 
   1 -13   5      507.06      539.32     21.81 o 
   2 -13   5      159.94      154.50      7.89 o 
   3 -13   5      112.89      115.48      7.41 o 
  -5 -12   5        1.64        3.60      6.24 o 
  -4 -12   5      660.59      662.30     24.88 o 
  -3 -12   5       35.54       42.23      7.17 o 
  -2 -12   5      429.54      433.89     18.42 o 
  -1 -12   5      204.00      204.79     12.47 o 
   0 -12   5     1144.29     1099.45     34.67 o 
   1 -12   5      115.97      117.33     10.01 o 
   2 -12   5      531.53      504.80     13.25 o 
   3 -12   5      201.78      205.08      8.66 o 
   4 -12   5      186.28      196.70     11.40 o 
  -6 -11   5       12.56       10.54      6.69 o 
  -5 -11   5      911.28      964.51     30.98 o 
  -4 -11   5       28.67       31.06      6.41 o 
  -3 -11   5      543.70      534.03     20.56 o 
  -2 -11   5      434.75      424.32     17.58 o 
  -1 -11   5     1823.94     1792.38     50.33 o 
   0 -11   5      158.33      170.37     10.50 o 
   1 -11   5      579.26      572.14     15.30 o 
   2 -11   5      272.64      270.28      8.88 o 
   3 -11   5     1068.28     1041.94     21.41 o 
   4 -11   5       74.29       73.65      5.62 o 
  -6 -10   5      384.10      390.44     17.35 o 
  -5 -10   5        0.53        1.93      5.06 o 
  -4 -10   5     1075.15     1082.00     33.64 o 
  -3 -10   5      197.54      182.69     10.45 o 
  -2 -10   5      635.92      597.54     21.31 o 
  -1 -10   5      271.82      301.55     13.82 o 
   0 -10   5      518.77      511.98     19.10 o 
   1 -10   5      167.04      164.36      5.51 o 
   2 -10   5      863.76      848.99     14.94 o 
   3 -10   5      159.35      152.40      5.83 o 
   4 -10   5      409.14      408.19      9.71 o 
   5 -10   5      304.44      296.50     10.10 o 
  -7  -9   5      228.79      235.73      8.85 o 
  -6  -9   5       70.58       72.40      5.07 o 
  -5  -9   5      833.35      799.94     26.45 o 
  -4  -9   5      705.62      680.25     23.01 o 
  -3  -9   5     2338.13     2267.85     60.25 o 
  -2  -9   5      142.48      157.83      9.52 o 
  -1  -9   5      351.50      363.55     15.05 o 
   0  -9   5      529.58      523.27     12.72 o 
   1  -9   5     1246.13     1179.49     18.43 o 
   2  -9   5       41.71       36.13      3.13 o 
   3  -9   5      606.62      592.58     11.51 o 
   4  -9   5      216.82      225.27      6.83 o 
   5  -9   5      429.68      422.87     11.92 o 
   6  -9   5      289.11      275.30     10.04 o 
  -7  -8   5        1.65        3.55      5.48 o 
  -6  -8   5      767.55      768.45     25.63 o 
  -5  -8   5      449.67      449.42     17.45 o 
  -4  -8   5      875.53      863.00     26.78 o 
  -3  -8   5      895.96      872.47     26.97 o 
  -2  -8   5     1415.37     1438.55     38.84 o 
  -1  -8   5      351.74      339.03      9.05 o 
   0  -8   5     1749.65     1719.84     32.22 o 
   1  -8   5       69.45       67.24      3.51 o 
   2  -8   5      419.94      411.60      8.59 o 
   3  -8   5      776.97      743.40     13.06 o 
   4  -8   5     1278.22     1246.34     19.99 o 
   5  -8   5      208.92      193.74      7.81 o 
   6  -8   5      111.29      118.04      7.12 o 
  -8  -7   5       18.49       17.18      6.64 o 
  -7  -7   5      222.56      222.79     12.66 o 
  -6  -7   5       67.95       67.84      7.08 o 
  -5  -7   5     1805.17     1807.15     50.10 o 
  -4  -7   5      587.71      595.16     20.31 o 
  -3  -7   5     1823.15     1780.91     48.88 o 
  -2  -7   5     1012.94      988.18     28.58 o 
  -1  -7   5     1111.74     1102.70     21.03 o 
   0  -7   5      457.18      451.33     11.02 o 
   1  -7   5     1534.52     1478.74     28.37 o 
   2  -7   5      957.06      924.46     14.79 o 
   3  -7   5      633.83      624.58     13.63 o 
   4  -7   5      580.08      586.01     11.19 o 
   5  -7   5      604.29      578.99     17.77 o 
   6  -7   5      217.09      230.60      8.62 o 
  -8  -6   5      415.25      412.40     18.05 o 
  -7  -6   5       88.41       79.94      8.24 o 
  -6  -6   5      604.87      599.81     21.31 o 
  -5  -6   5      130.08      127.66      8.43 o 
  -4  -6   5     3788.54     3723.41     93.12 o 
  -3  -6   5      461.23      460.75     16.24 o 
  -2  -6   5     2173.61     2106.51     55.74 o 
  -1  -6   5      442.92      449.74     10.03 o 
   0  -6   5     1310.33     1298.14     24.64 o 
   1  -6   5      532.63      531.61      9.53 o 
   2  -6   5      957.36      949.04     14.83 o 
   3  -6   5      189.76      181.05      5.30 o 
   4  -6   5      112.29      110.70      4.43 o 
   5  -6   5      496.20      492.38     12.14 o 
   6  -6   5      105.86      114.80     10.52 o 
   7  -6   5      209.03      216.62      8.81 o 
  -8  -5   5        9.46        9.22      5.62 o 
  -7  -5   5      303.78      313.68     14.47 o 
  -6  -5   5       56.45       48.41      5.62 o 
  -5  -5   5     2180.90     2138.55     56.57 o 
  -4  -5   5       33.69       33.50      4.50 o 
  -2  -5   5      752.03      742.33     14.73 o 
  -1  -5   5     3484.80     3506.96     60.48 o 
   0  -5   5      420.82      447.81     10.43 o 
   1  -5   5     1052.55     1054.35     15.86 o 
   2  -5   5     1098.26     1062.65     16.18 o 
   3  -5   5     1013.75     1006.33     15.70 o 
   4  -5   5      463.34      447.04     10.72 o 
   5  -5   5      128.13      127.49      6.80 o 
   6  -5   5      297.41      301.10      9.21 o 
   7  -5   5      124.53      124.75      7.09 o 
  -8  -4   5      287.76      299.29     14.89 o 
  -7  -4   5       87.82       81.59      7.55 o 
  -6  -4   5     1542.55     1459.66     40.75 o 
  -5  -4   5      155.19      155.77      8.87 o 
  -3  -4   5       77.14       77.39      5.43 o 
  -2  -4   5     2911.55     2990.99     52.07 o 
  -1  -4   5     1195.86     1231.66     22.52 o 
   0  -4   5     2229.12     2247.08     40.51 o 
   1  -4   5     1161.25     1213.96     17.84 o 
   2  -4   5     2722.96     2728.88     36.91 o 
   3  -4   5      399.28      406.88      7.83 o 
   4  -4   5      988.09      969.65     18.30 o 
   5  -4   5      351.23      327.55      9.07 o 
   6  -4   5      286.32      287.28      8.96 o 
   7  -4   5      127.33      128.70      6.96 o 
  -9  -3   5      262.21      258.54     14.61 o 
  -8  -3   5      214.45      212.94     12.28 o 
  -7  -3   5      934.06      889.46     27.80 o 
  -6  -3   5      342.57      322.50     13.31 o 
  -5  -3   5      676.60      666.86     20.90 o 
  -4  -3   5      170.66      171.39      8.48 o 
  -3  -3   5     3291.79     3269.86     80.07 o 
  -2  -3   5       33.50       43.38      2.70 o 
  -1  -3   5      719.92      702.33     14.55 o 
   0  -3   5      629.85      610.52     12.75 o 
   1  -3   5     3672.48     3634.09     48.09 o 
   2  -3   5      192.83      204.75      4.87 o 
   3  -3   5      484.00      460.17      8.25 o 
   4  -3   5      472.77      478.15     10.61 o 
   5  -3   5      522.23      509.23     11.67 o 
   6  -3   5      334.17      328.09      9.34 o 
   7  -3   5      101.84      107.76      7.98 o 
  -9  -2   5       84.74       86.90      9.22 o 
  -8  -2   5      104.35      107.27      9.33 o 
  -7  -2   5       74.99       70.86      7.43 o 
  -6  -2   5     1948.27     1891.54     51.58 o 
  -5  -2   5      194.83      231.58     10.10 o 
  -4  -2   5     1793.55     1738.11     45.01 o 
  -3  -2   5      186.28      197.19      5.38 o 
  -2  -2   5     3125.51     3112.89     53.94 o 
  -1  -2   5      332.50      325.98      7.44 o 
   0  -2   5     1806.25     1736.01     31.57 o 
   1  -2   5      151.00      150.61      3.78 o 
   2  -2   5     1408.77     1369.87     19.53 o 
   3  -2   5      631.81      618.83     12.20 o 
   4  -2   5     1351.95     1336.23     23.31 o 
   5  -2   5      429.38      405.13      9.70 o 
   6  -2   5      154.63      145.96      6.29 o 
   7  -2   5      235.01      239.64      9.20 o 
  -9  -1   5      308.25      304.03     15.44 o 
  -8  -1   5      114.06      115.49      9.59 o 
  -7  -1   5      771.17      754.84     25.38 o 
  -6  -1   5      100.59       89.79      6.92 o 
  -5  -1   5     2312.68     2250.29     57.54 o 
  -4  -1   5      905.25      923.67     27.00 o 
  -3  -1   5     3717.27     3776.96     64.48 o 
  -2  -1   5     1654.03     1734.72     30.79 o 
  -1  -1   5     4607.46     4650.79     77.55 o 
   0  -1   5     1568.58     1660.55     30.52 o 
   1  -1   5     5238.23     5132.43     67.37 o 
   2  -1   5     2569.95     2598.69     34.37 o 
   4  -1   5      324.50      321.48     10.06 o 
   5  -1   5      911.38      889.17     17.05 o 
   6  -1   5      313.22      331.23      9.20 o 
   7  -1   5       98.24      112.17     10.89 o 
  -9   0   5       30.85       31.30      7.27 o 
  -8   0   5      814.42      803.62     27.10 o 
  -7   0   5       46.23       54.47      6.11 o 
  -6   0   5      521.83      487.17     17.59 o 
  -5   0   5      405.70      373.99     14.06 o 
  -4   0   5     4147.03     4065.17     69.40 o 
  -3   0   5      768.81      810.01     15.74 o 
  -2   0   5     3244.10     3268.84     55.94 o 
  -1   0   5      210.11      227.27      5.82 o 
   0   0   5     3298.55     3361.96     57.24 o 
   1   0   5     3755.52     3727.69     63.28 o 
   2   0   5     4420.68     4430.37     68.18 o 
   3   0   5      323.21      318.64      7.97 o 
   4   0   5      138.72      145.97      5.11 o 
   5   0   5     1566.04     1586.51     27.24 o 
   6   0   5      743.46      712.92     23.68 o 
   7   0   5      115.45      121.18     10.59 o 
  -9   1   5      320.02      315.88     15.86 o 
  -8   1   5      112.35      114.96      9.19 o 
  -7   1   5      829.33      815.57     25.96 o 
  -6   1   5       98.60       97.10      7.17 o 
  -5   1   5     2250.05     2177.61     57.51 o 
  -4   1   5      915.68      976.92     25.28 o 
  -3   1   5     3772.53     3794.85     64.72 o 
  -2   1   5     1640.14     1744.36     30.96 o 
  -1   1   5     4476.95     4536.10     77.54 o 
   0   1   5     1690.58     1802.08     30.58 o 
   1   1   5     5388.45     5388.67     88.08 o 
   2   1   5     2493.36     2545.02     40.72 o 
   3   1   5     1055.82     1055.19     18.34 o 
   4   1   5      314.51      302.66      7.40 o 
   5   1   5      903.71      885.99     26.85 o 
   6   1   5      298.75      323.37     14.33 o 
   7   1   5      102.18      111.47     10.33 o 
  -9   2   5       84.59       86.44      9.50 o 
  -8   2   5       89.35       90.97      8.68 o 
  -7   2   5       75.21       68.98      7.03 o 
  -6   2   5     2034.72     1958.88     51.94 o 
  -5   2   5      191.55      179.53      6.15 o 
  -4   2   5     1709.26     1701.84     31.15 o 
  -3   2   5      202.64      203.48      5.82 o 
  -2   2   5     3229.49     3194.72     54.27 o 
  -1   2   5      323.94      303.56      7.27 o 
   0   2   5     1905.51     1881.80     43.88 o 
   1   2   5      159.32      155.90      5.32 o 
   2   2   5     1452.33     1404.08     22.81 o 
   3   2   5      620.18      598.22     19.01 o 
   4   2   5     1342.55     1319.74     36.23 o 
   5   2   5      379.29      360.40     14.68 o 
   6   2   5      156.23      151.23      9.94 o 
  -8   3   5      215.63      209.02     12.70 o 
  -7   3   5      906.14      860.97     28.03 o 
  -6   3   5      341.20      320.17     13.77 o 
  -5   3   5      649.60      637.89     14.13 o 
  -4   3   5      150.05      155.63      5.46 o 
  -3   3   5     3268.57     3214.87     55.99 o 
  -2   3   5       26.05       33.62      4.83 o 
  -1   3   5      807.63      799.00     14.85 o 
   0   3   5      658.71      648.59     12.55 o 
   1   3   5     3750.75     3737.96     89.17 o 
   2   3   5      228.93      243.74      9.62 o 
   3   3   5      486.35      451.96     15.45 o 
   4   3   5      464.62      465.68     16.29 o 
   5   3   5      528.99      543.89     18.40 o 
   6   3   5      326.20      313.04     14.05 o 
  -8   4   5      302.80      310.39     15.56 o 
  -7   4   5       82.79       79.80      7.73 o 
  -6   4   5     1506.47     1436.05     41.07 o 
  -5   4   5      163.93      168.54      6.17 o 
  -4   4   5      933.63      924.94     25.79 o 
  -3   4   5       74.50       67.22      5.39 o 
  -2   4   5     2993.77     3060.72     52.60 o 
  -1   4   5     1180.56     1198.97     22.50 o 
   0   4   5     2305.65     2364.54     40.28 o 
   1   4   5     1211.23     1280.88     33.26 o 
   2   4   5     2764.75     2750.77     68.26 o 
   3   4   5      391.60      394.62     14.29 o 
   4   4   5      948.91      964.23     28.21 o 
   5   4   5      352.05      353.74     14.03 o 
   6   4   5      309.59      307.78     13.77 o 
  -8   5   5       11.20        8.43      5.85 o 
  -7   5   5      325.17      331.22     15.38 o 
  -6   5   5       60.02       56.33      4.99 o 
  -5   5   5     2175.33     2162.83     39.54 o 
  -4   5   5       33.52       36.01      4.48 o 
  -3   5   5     1040.02     1046.58     28.96 o 
  -1   5   5     3511.16     3532.55     86.08 o 
   0   5   5      444.73      479.17     10.14 o 
   1   5   5     1027.78     1047.77     29.36 o 
   2   5   5     1124.27     1064.69     29.78 o 
   3   5   5      986.73     1002.10     28.65 o 
   4   5   5      480.89      466.27     16.29 o 
   5   5   5      137.03      144.57      9.06 o 
  -8   6   5      421.78      442.53     19.65 o 
  -7   6   5       84.93       78.85      8.38 o 
  -6   6   5      629.97      655.98     23.39 o 
  -5   6   5      127.48      121.42      8.01 o 
  -4   6   5     3777.54     3733.79     91.57 o 
  -3   6   5      490.54      488.64     15.99 o 
  -2   6   5     2228.99     2219.82     55.33 o 
  -1   6   5      388.58      373.43     14.17 o 
   0   6   5     1308.93     1300.08     35.19 o 
   1   6   5      556.49      566.02     17.85 o 
   2   6   5      913.64      893.96     26.95 o 
   3   6   5      200.11      195.89      9.71 o 
   4   6   5       90.11       91.90      7.57 o 
   5   6   5      520.68      522.39     18.35 o 
  -7   7   5      211.14      229.99     13.52 o 
  -6   7   5       62.48       65.57      6.80 o 
  -5   7   5     1829.81     1887.33     49.07 o 
  -4   7   5      618.24      610.86     19.78 o 
  -3   7   5     1939.81     1902.91     48.52 o 
  -2   7   5      968.06      957.52     28.05 o 
  -1   7   5     1024.26     1006.60     30.03 o 
   0   7   5      505.01      497.93     16.36 o 
   1   7   5     1568.08     1512.29     40.35 o 
   2   7   5      912.11      876.95     26.76 o 
   3   7   5      647.34      651.29     20.80 o 
   4   7   5      591.86      599.16     20.12 o 
  -7   8   5        1.75        1.97      5.59 o 
  -6   8   5      758.00      761.46     24.80 o 
  -5   8   5      441.80      440.96     16.77 o 
  -4   8   5      839.22      856.30     26.08 o 
  -3   8   5      908.70      875.83     26.30 o 
  -2   8   5     1279.42     1324.09     37.88 o 
   1   8   5       50.76       50.38      5.69 o 
   2   8   5      406.15      404.31     15.40 o 
   3   8   5      766.73      721.27     23.24 o 
   4   8   5     1289.83     1255.37     35.68 o 
  -7   9   5      228.84      254.05     13.96 o 
  -6   9   5       70.83       62.97      7.64 o 
  -5   9   5      833.04      793.87     25.73 o 
  -4   9   5      691.53      658.60     22.24 o 
  -2   9   5      145.54      152.40      9.40 o 
  -1   9   5      408.16      400.64     14.91 o 
   0   9   5      482.75      490.63     17.89 o 
   1   9   5     1173.04     1151.94     33.54 o 
   2   9   5       33.32       26.65      5.29 o 
   3   9   5      616.63      610.49     20.54 o 
   4   9   5      198.43      191.97     11.59 o 
  -6  10   5      358.66      345.63     16.51 o 
  -5  10   5        0.81        2.04      5.32 o 
  -4  10   5     1106.61     1116.41     33.16 o 
  -3  10   5      186.66      169.15     10.10 o 
  -2  10   5      649.35      630.92     21.36 o 
   0  10   5      520.49      506.14      8.90 o 
   1  10   5      185.09      179.02     10.26 o 
   2  10   5      892.41      896.01     27.15 o 
   3  10   5      162.92      153.02     10.10 o 
  -6  11   5       13.16       18.13      7.27 o 
  -5  11   5      876.57      884.09     29.80 o 
  -4  11   5       29.28       31.92      6.62 o 
  -3  11   5      567.18      552.22     20.33 o 
  -2  11   5      442.68      434.24     17.35 o 
  -1  11   5     1828.73     1807.73     49.35 o 
   0  11   5      180.76      177.57     10.66 o 
   1  11   5      578.95      571.21     10.13 o 
   2  11   5      291.19      284.01      6.74 o 
   3  11   5     1076.80     1031.43     19.22 o 
   4  11   5       89.44       86.20      5.41 o 
  -5  12   5        0.95        1.21      6.41 o 
  -4  12   5      679.25      705.04     24.89 o 
  -3  12   5       38.06       42.58      7.15 o 
  -2  12   5      441.16      438.59     18.10 o 
  -1  12   5      208.61      204.47     12.01 o 
   0  12   5     1156.16     1110.47     33.58 o 
   1  12   5      108.15      120.13      4.66 o 
   2  12   5      512.99      503.66      9.86 o 
   3  12   5      203.84      206.56      7.45 o 
   4  12   5      185.07      186.61      7.52 o 
  -4  13   5       86.05      105.57     10.89 o 
  -3  13   5      634.71      654.99     24.19 o 
  -2  13   5       24.88       28.88      6.41 o 
  -1  13   5      321.45      316.63     15.38 o 
   0  13   5      215.57      225.81     12.59 o 
   1  13   5      509.73      508.31     20.19 o 
   2  13   5      161.18      154.57      5.82 o 
   3  13   5      111.90      110.25      6.35 o 
  -2  14   5      455.25      501.08     21.09 o 
  -1  14   5       58.78       56.21      8.20 o 
   0  14   5      644.05      664.91     23.86 o 
   1  14   5      105.33      104.69     10.66 o 
   2  14   5      109.47      109.10      6.54 o 
  -3 -13   6       83.30       91.97     10.05 o 
  -2 -13   6      526.51      537.26     22.26 o 
  -1 -13   6      127.33      127.94     10.75 o 
   0 -13   6      464.20      478.75     20.67 o 
   1 -13   6       94.60       96.26     10.66 o 
   2 -13   6      463.70      477.93     21.39 o 
  -4 -12   6      274.31      281.12     15.23 o 
  -3 -12   6      498.23      520.03     21.53 o 
  -2 -12   6      278.81      272.90     14.58 o 
  -1 -12   6      534.02      537.42     21.35 o 
   0 -12   6      196.45      172.84     12.01 o 
   1 -12   6      498.70      507.14     21.28 o 
   2 -12   6      122.82      123.91      7.27 o 
   3 -12   6      482.44      499.44     13.88 o 
  -5 -11   6      131.95      143.89     11.68 o 
  -4 -11   6      421.70      426.03     18.79 o 
  -3 -11   6      217.86      221.63     12.91 o 
  -2 -11   6      294.58      296.23     14.77 o 
  -1 -11   6      121.73      128.80      9.57 o 
   0 -11   6      515.08      484.73     19.68 o 
   1 -11   6       29.73       30.42      4.59 o 
   2 -11   6      770.24      769.98     14.54 o 
   3 -11   6      210.51      201.25      7.19 o 
   4 -11   6      207.09      210.04      7.69 o 
  -6 -10   6       38.16       35.34      7.43 o 
  -5 -10   6      453.88      467.34     19.77 o 
  -4 -10   6      411.69      426.68     17.75 o 
  -3 -10   6       92.46       98.65      8.89 o 
  -2 -10   6        9.29       14.25      4.62 o 
   0 -10   6      222.87      214.42     12.15 o 
   1 -10   6      568.60      558.84     14.21 o 
   2 -10   6       20.43       18.02      3.13 o 
   3 -10   6      585.52      570.82     12.45 o 
   4 -10   6       37.56       38.37      4.00 o 
  -7  -9   6      164.30      170.20     12.24 o 
  -6  -9   6      241.65      250.01     13.86 o 
  -5  -9   6      263.93      266.42     13.91 o 
  -4  -9   6      484.87      469.60     18.40 o 
  -3  -9   6      234.64      218.97     11.59 o 
  -2  -9   6     1964.72     1893.44     51.32 o 
  -1  -9   6      690.95      660.65     22.38 o 
   0  -9   6     1626.82     1616.58     31.09 o 
   1  -9   6       33.47       31.12      4.02 o 
   2  -9   6      365.49      373.21      8.73 o 
   3  -9   6       25.56       28.13      3.39 o 
   4  -9   6      515.27      523.59     11.21 o 
   5  -9   6        9.20        9.89      4.38 o 
  -7  -8   6      282.62      276.43     15.12 o 
  -6  -8   6      599.16      610.93     22.86 o 
  -5  -8   6      227.59      231.69     12.35 o 
  -4  -8   6      514.90      483.62     18.31 o 
  -3  -8   6      629.31      630.77     21.73 o 
  -2  -8   6     1590.89     1529.98     43.41 o 
  -1  -8   6     1090.66     1112.41     32.02 o 
   0  -8   6      136.95      136.89      6.14 o 
   1  -8   6     1329.85     1287.36     28.17 o 
   2  -8   6      357.06      358.49      8.20 o 
   3  -8   6      379.22      356.79      8.43 o 
   4  -8   6       20.60       22.01      3.36 o 
   5  -8   6      437.94      448.02     12.27 o 
  -7  -7   6      179.24      171.79     11.84 o 
  -6  -7   6      421.37      438.21     18.03 o 
  -5  -7   6      235.07      231.14     11.96 o 
  -4  -7   6      483.62      468.86     18.05 o 
  -3  -7   6     1338.26     1342.84     38.32 o 
  -1  -7   6     1040.14     1047.59     21.08 o 
   0  -7   6      505.47      489.94     12.03 o 
   1  -7   6      357.60      365.47      7.87 o 
   2  -7   6      843.86      818.42     13.92 o 
   3  -7   6      300.90      292.89      7.29 o 
   4  -7   6      585.54      572.87     13.60 o 
   5  -7   6      119.17      113.44      6.61 o 
   6  -7   6      506.76      509.18     13.71 o 
  -8  -6   6      442.37      418.36     18.65 o 
  -7  -6   6      310.95      297.11     14.89 o 
  -6  -6   6      113.54      103.93      8.80 o 
  -5  -6   6      434.94      433.60     16.77 o 
  -4  -6   6     1586.76     1517.58     41.94 o 
  -3  -6   6     1079.10     1082.36     31.21 o 
  -2  -6   6      123.07      129.41      8.06 o 
  -1  -6   6     3720.10     3647.56     63.28 o 
   0  -6   6     1645.04     1648.37     30.77 o 
   1  -6   6      449.42      439.51      8.69 o 
   2  -6   6       81.59       88.70      4.16 o 
   3  -6   6     1257.24     1204.61     24.49 o 
   4  -6   6      155.10      153.79      6.43 o 
   5  -6   6      662.04      638.70     14.86 o 
   6  -6   6       22.82       25.41      4.50 o 
  -8  -5   6      610.70      608.08     23.02 o 
  -7  -5   6      724.58      699.06     24.61 o 
  -6  -5   6      278.12      270.06     12.89 o 
  -5  -5   6      217.66      219.53     10.82 o 
  -3  -5   6     1985.14     1992.05     51.98 o 
  -2  -5   6     1774.05     1787.19     46.40 o 
  -1  -5   6      133.50      142.77      5.47 o 
   0  -5   6     1528.36     1532.99     28.76 o 
   1  -5   6      338.57      359.10     10.94 o 
   2  -5   6     1959.30     1949.13     27.67 o 
   3  -5   6      315.55      304.11      7.02 o 
   4  -5   6      565.12      557.93     16.22 o 
   5  -5   6       60.74       54.58      4.50 o 
   6  -5   6      491.95      500.33     12.92 o 
   7  -5   6        1.04        1.76      5.43 o 
  -8  -4   6       58.38       65.40      8.17 o 
  -7  -4   6      525.92      528.99     20.19 o 
  -6  -4   6       96.58       91.85      8.03 o 
  -5  -4   6      790.89      786.09     25.27 o 
  -4  -4   6     1132.89     1104.89     31.82 o 
  -3  -4   6     2091.76     2035.63     51.95 o 
  -2  -4   6      897.54      915.31     17.66 o 
  -1  -4   6     1283.32     1298.51     24.47 o 
   0  -4   6      797.33      802.82     19.04 o 
   1  -4   6     2121.52     2098.40     37.34 o 
   2  -4   6      242.08      247.16      5.88 o 
   3  -4   6      762.46      772.30     15.62 o 
   4  -4   6      130.82      134.55      5.81 o 
   5  -4   6      463.62      446.66     11.27 o 
   6  -4   6        1.54        1.30      3.40 o 
   7  -4   6      124.58      123.32      7.20 o 
  -8  -3   6      146.57      147.63     11.10 o 
  -7  -3   6      165.14      165.24     10.57 o 
  -6  -3   6      891.21      876.23     26.90 o 
  -5  -3   6     1380.16     1322.71     37.18 o 
  -4  -3   6       18.94       17.27      3.62 o 
  -3  -3   6      895.76      899.33     25.19 o 
  -2  -3   6      991.12      989.18     19.94 o 
  -1  -3   6      113.68      105.89      4.39 o 
   0  -3   6     1967.54     1969.04     35.32 o 
   1  -3   6       99.34       88.68      5.92 o 
   2  -3   6     1380.44     1347.00     19.61 o 
   3  -3   6       39.55       38.64      3.27 o 
   4  -3   6     1514.53     1450.91     25.96 o 
   5  -3   6      103.12       96.63      5.38 o 
   6  -3   6      146.46      153.30      6.90 o 
   7  -3   6       27.49       29.65      7.80 o 
  -8  -2   6      508.34      495.41     19.82 o 
  -7  -2   6      139.75      144.80      9.57 o 
  -6  -2   6     1399.06     1310.74     37.25 o 
  -5  -2   6       69.36       61.55      6.08 o 
  -4  -2   6      135.19      143.06      7.87 o 
  -3  -2   6     2723.20     2708.70     70.02 o 
  -2  -2   6     3110.51     3197.27     73.38 o 
  -1  -2   6      954.16      958.27     18.12 o 
   0  -2   6       60.55       58.09      4.95 o 
   1  -2   6     3711.96     3657.27     62.92 o 
   2  -2   6      757.83      773.32     14.78 o 
   3  -2   6      522.39      509.85     11.02 o 
   4  -2   6      143.84      139.79      7.57 o 
   5  -2   6      757.41      761.79     15.65 o 
   6  -2   6        0.90        2.02      3.24 o 
   7  -2   6      243.95      241.74     14.54 o 
  -8  -1   6       82.71       82.17      8.75 o 
  -7  -1   6      570.12      540.24     20.10 o 
  -6  -1   6      923.53      882.88     27.55 o 
  -5  -1   6      368.51      360.15     14.52 o 
  -4  -1   6     2394.34     2276.03     59.41 o 
  -3  -1   6     1632.07     1631.60     45.38 o 
  -2  -1   6     3366.16     3583.72     60.57 o 
  -1  -1   6      940.98      993.39     18.25 o 
   0  -1   6     4175.89     4173.21     70.87 o 
   1  -1   6      949.69      958.56     18.33 o 
   2  -1   6     1063.25     1046.63     19.01 o 
   3  -1   6      458.39      470.89     10.18 o 
   4  -1   6     1249.28     1211.86     22.19 o 
   5  -1   6       87.09       87.20      5.11 o 
   6  -1   6      566.83      554.81     20.70 o 
   7  -1   6       48.37       46.64      8.03 o 
  -8   0   6      459.04      468.00     19.40 o 
  -7   0   6      431.46      429.16     17.45 o 
  -6   0   6      376.61      362.62     14.96 o 
  -5   0   6     1818.99     1797.93     48.20 o 
  -4   0   6      643.87      629.21     19.90 o 
  -3   0   6      896.03      919.61     17.96 o 
  -2   0   6       18.20       25.38      4.23 o 
  -1   0   6     4289.80     4266.49     72.59 o 
   0   0   6      229.74      204.03      5.77 o 
   1   0   6     1744.49     1702.59     30.48 o 
   2   0   6      272.05      271.75      6.91 o 
   3   0   6     3780.20     3639.80     82.31 o 
   4   0   6      303.33      314.86      8.24 o 
   5   0   6      999.69      961.80     29.39 o 
   6   0   6       51.77       46.20      7.13 o 
   7   0   6      306.78      328.62     16.65 o 
  -8   1   6       97.62      104.41      9.82 o 
  -7   1   6      545.70      522.72     19.77 o 
  -6   1   6      930.53      888.89     27.67 o 
  -5   1   6      441.06      426.55     15.26 o 
  -4   1   6     2334.64     2328.14     41.20 o 
  -3   1   6     1628.16     1612.92     29.59 o 
  -2   1   6     3281.59     3467.00     60.58 o 
  -1   1   6      860.58      901.52     18.03 o 
   0   1   6     4202.42     4143.98     70.70 o 
   1   1   6      932.25      940.73     26.73 o 
   2   1   6     1142.10     1124.85     30.25 o 
   3   1   6      433.18      427.56     15.82 o 
   4   1   6     1325.41     1307.22     35.48 o 
   5   1   6       91.34       88.83      8.06 o 
   6   1   6      522.47      514.40     20.05 o 
   7   1   6       49.62       51.15      8.47 o 
  -8   2   6      477.45      471.96     19.58 o 
  -7   2   6      148.58      154.72     10.33 o 
  -6   2   6     1320.55     1272.74     37.31 o 
  -5   2   6       48.32       43.58      5.36 o 
  -4   2   6      108.39      107.45      5.85 o 
  -3   2   6     2806.02     2833.25     49.00 o 
  -2   2   6     3049.15     3033.06     53.92 o 
  -1   2   6      909.07      916.33     25.34 o 
   0   2   6       53.45       51.54      3.17 o 
   3   2   6      503.27      489.74     17.15 o 
   4   2   6      134.92      146.59      8.99 o 
   5   2   6      740.70      750.12     24.52 o 
   6   2   6        1.09        1.97      5.22 o 
   7   2   6      235.05      237.91     14.70 o 
  -8   3   6      162.04      161.98     11.75 o 
  -7   3   6      172.46      156.58     10.26 o 
  -6   3   6      816.31      801.96     26.54 o 
  -5   3   6     1352.07     1308.91     25.42 o 
  -4   3   6       10.60       15.56      2.45 o 
  -3   3   6      817.31      831.69     17.16 o 
  -2   3   6      905.23      894.31     18.35 o 
  -1   3   6       97.42      109.63     14.66 o 
   0   3   6     1930.34     1980.21     50.58 o 
   1   3   6       94.58       90.58      6.22 o 
   3   3   6       46.86       56.42      6.15 o 
   4   3   6     1531.27     1487.95     40.47 o 
   5   3   6      102.84       97.29      8.54 o 
   6   3   6      143.98      159.40     10.82 o 
  -8   4   6       66.32       72.67      8.71 o 
  -7   4   6      531.65      531.13     20.47 o 
  -6   4   6      129.48      117.21      8.73 o 
  -5   4   6      822.76      826.69     17.49 o 
  -4   4   6     1137.65     1119.57     22.09 o 
  -3   4   6     2011.54     1965.34     36.08 o 
  -2   4   6      889.60      882.31     17.88 o 
  -1   4   6     1321.18     1319.59     24.47 o 
   0   4   6      817.75      841.65     24.07 o 
   1   4   6     2041.32     1996.78     53.00 o 
   2   4   6      257.98      258.41     11.15 o 
   3   4   6      825.61      821.38     24.48 o 
   4   4   6      124.80      127.73      8.85 o 
   5   4   6      470.04      467.85     17.61 o 
   6   4   6        1.42        2.02      5.50 o 
  -8   5   6      602.18      588.65     23.40 o 
  -7   5   6      756.70      724.19     25.28 o 
  -6   5   6      267.58      258.81     12.77 o 
  -5   5   6      199.38      197.63      7.29 o 
  -4   5   6     1282.51     1223.09     24.12 o 
  -3   5   6     1995.03     1962.13     36.08 o 
  -2   5   6     1721.20     1732.84     32.14 o 
  -1   5   6      172.94      175.90      5.58 o 
   0   5   6     1535.89     1573.40     41.47 o 
   1   5   6      321.73      332.06     13.15 o 
   2   5   6     1960.55     1948.83     51.18 o 
   3   5   6      311.29      312.31     12.82 o 
   4   5   6      584.80      580.18     19.77 o 
   5   5   6       59.16       56.16      6.83 o 
  -7   6   6      318.43      335.53     15.96 o 
  -6   6   6      135.31      128.13      6.75 o 
  -5   6   6      442.51      431.33     11.52 o 
  -4   6   6     1554.24     1501.54     29.05 o 
  -3   6   6     1078.00     1060.38     21.40 o 
  -2   6   6      123.63      128.33      5.21 o 
  -1   6   6     3741.05     3641.09     90.03 o 
   1   6   6      514.65      496.00     16.66 o 
   2   6   6       89.17       83.82      6.83 o 
   3   6   6     1243.59     1189.30     34.38 o 
   4   6   6      148.04      148.73      9.61 o 
   5   6   6      675.34      660.55     22.49 o 
  -7   7   6      173.57      169.30     12.03 o 
  -6   7   6      443.53      449.95     12.59 o 
  -5   7   6      222.92      224.36     11.38 o 
  -4   7   6      524.81      528.27     18.01 o 
  -3   7   6     1331.33     1369.37     37.74 o 
  -2   7   6     2687.53     2594.32     66.18 o 
  -1   7   6     1083.61     1080.76     30.68 o 
   0   7   6      537.74      526.10     17.87 o 
   1   7   6      395.36      405.19     14.94 o 
   3   7   6      291.59      281.28     13.03 o 
   4   7   6      578.45      566.52     20.24 o 
   5   7   6      125.17      128.12     10.12 o 
  -7   8   6      290.68      286.63     15.68 o 
  -6   8   6      607.57      635.36     22.00 o 
  -5   8   6      211.92      214.18     11.73 o 
  -4   8   6      534.46      500.87     17.96 o 
  -3   8   6      624.87      633.14     21.29 o 
  -2   8   6     1611.29     1599.70     43.04 o 
  -1   8   6     1038.10     1030.25     31.25 o 
   0   8   6      126.02      127.41      8.82 o 
   1   8   6     1351.24     1377.28     37.60 o 
   2   8   6      365.31      365.26     14.96 o 
   3   8   6      362.50      350.15     15.00 o 
   4   8   6       18.72       15.35      5.43 o 
  -7   9   6      179.80      188.71     12.98 o 
  -6   9   6      220.61      232.73     13.38 o 
  -5   9   6      282.36      282.06     13.80 o 
  -4   9   6      458.96      440.84     17.59 o 
  -3   9   6      243.22      233.91     12.08 o 
  -2   9   6     1889.50     1833.99     50.24 o 
  -1   9   6      668.29      629.85     21.78 o 
   0   9   6     1578.14     1572.24     44.12 o 
   1   9   6       21.98       20.36      5.29 o 
   2   9   6      400.27      424.62     16.35 o 
   3   9   6       28.52       20.87      5.76 o 
   4   9   6      494.92      476.18     19.17 o 
  -6  10   6       34.91       30.39      7.52 o 
  -5  10   6      463.13      485.47     19.37 o 
  -4  10   6      403.98      421.84     17.54 o 
  -3  10   6       72.15       84.23      8.78 o 
  -2  10   6        3.02        3.81      4.78 o 
  -1  10   6     2007.87     1913.74     51.97 o 
   0  10   6      243.11      219.58     11.87 o 
   1  10   6      508.86      508.58     19.75 o 
   2  10   6       22.93       22.08      5.92 o 
   3  10   6      587.54      571.71     20.98 o 
   4  10   6       39.17       36.26      7.06 o 
  -5  11   6      139.58      132.03     11.56 o 
  -4  11   6      438.93      449.59     18.65 o 
  -3  11   6      209.65      213.20     12.26 o 
  -2  11   6      292.45      298.92     14.45 o 
  -1  11   6      116.24      119.58      9.80 o 
   0  11   6      555.27      534.64     19.77 o 
   1  11   6       39.74       41.21      6.87 o 
   2  11   6      756.29      788.10     26.31 o 
   3  11   6      210.67      202.47     12.54 o 
  -4  12   6      268.83      296.47     15.68 o 
  -3  12   6      535.82      541.59     21.40 o 
  -2  12   6      304.25      297.76     14.93 o 
  -1  12   6      534.23      507.31     20.03 o 
   0  12   6      184.51      177.85     11.70 o 
   1  12   6      525.49      551.70     20.93 o 
   2  12   6      124.92      124.92      5.31 o 
   3  12   6      500.52      498.00     10.34 o 
  -3  13   6       84.74       86.44      9.75 o 
  -2  13   6      542.25      526.12     21.37 o 
  -1  13   6      131.12      126.22     10.50 o 
   0  13   6      458.16      458.02     19.16 o 
   1  13   6       95.14       93.73     10.33 o 
   2  13   6      457.69      471.55     11.88 o 
  -3 -12   7      513.01      541.40     22.37 o 
  -2 -12   7       48.11       42.32      7.36 o 
  -1 -12   7      614.79      629.77     24.84 o 
   0 -12   7       66.38       66.98      8.75 o 
   1 -12   7      324.25      315.00     16.93 o 
   2 -12   7       48.38       50.58      6.25 o 
  -4 -11   7      456.75      453.91     19.67 o 
  -3 -11   7        5.14        7.06      5.73 o 
  -2 -11   7      337.79      325.37     16.14 o 
  -1 -11   7      297.42      313.41     15.33 o 
   0 -11   7      780.96      754.51     26.91 o 
   1 -11   7      115.89      116.49      7.42 o 
   2 -11   7      190.60      198.77      9.33 o 
   3 -11   7      326.27      319.45      9.10 o 
  -5 -10   7      374.08      394.82     18.56 o 
  -4 -10   7        3.69        3.99      4.83 o 
  -3 -10   7      416.47      435.21     18.26 o 
  -2 -10   7       64.69       62.15      7.27 o 
  -1 -10   7      465.18      483.56     19.54 o 
   0 -10   7      107.43      110.01      9.78 o 
   1 -10   7      346.78      341.93     11.02 o 
   2 -10   7      716.59      704.18     13.67 o 
   3 -10   7      449.70      459.58     10.66 o 
   4 -10   7       64.89       68.23      9.73 o 
  -6  -9   7      477.48      498.98     20.63 o 
  -5  -9   7       47.38       42.25      7.31 o 
  -4  -9   7      445.49      422.40     18.49 o 
  -3  -9   7      294.94      295.51     14.10 o 
  -2  -9   7      942.03      937.03     29.96 o 
  -1  -9   7      131.86      131.01      9.80 o 
   0  -9   7     1079.04     1026.41     32.62 o 
   1  -9   7      240.36      236.37      8.65 o 
   2  -9   7      824.67      833.55     14.99 o 
   3  -9   7       68.07       69.98      4.56 o 
   4  -9   7      147.89      158.57      8.03 o 
  -6  -8   7        1.65        0.77      5.48 o 
  -5  -8   7      699.10      674.11     24.31 o 
  -4  -8   7       48.74       40.37      6.31 o 
  -3  -8   7      931.31      928.43     29.22 o 
  -2  -8   7      164.78      155.07      9.66 o 
  -1  -8   7     1014.18     1006.49     31.09 o 
   0  -8   7        7.94       10.98      3.23 o 
   1  -8   7     1239.58     1224.00     25.00 o 
   2  -8   7      187.10      179.94      6.05 o 
   3  -8   7      158.73      158.17      6.08 o 
   4  -8   7      216.49      223.95      8.69 o 
   5  -8   7      297.20      326.56     11.04 o 
  -7  -7   7       53.69       56.53      7.71 o 
  -6  -7   7      691.86      687.26     24.49 o 
  -5  -7   7       43.51       40.35      5.99 o 
  -4  -7   7      902.86      844.69     27.17 o 
  -3  -7   7       89.79       90.62      8.06 o 
  -2  -7   7     2594.61     2588.59     67.71 o 
  -1  -7   7       51.71       56.70      6.22 o 
   0  -7   7     2158.89     2155.26     39.83 o 
   1  -7   7       39.04       34.87      3.86 o 
   2  -7   7      760.93      737.26     13.44 o 
   3  -7   7      130.40      128.93      6.49 o 
   4  -7   7      182.90      180.22      7.51 o 
   5  -7   7      138.35      132.68      7.47 o 
  -7  -6   7      510.56      545.84     21.23 o 
  -6  -6   7       39.78       31.67      6.20 o 
  -5  -6   7      618.11      622.32     21.91 o 
  -4  -6   7      191.94      199.52     10.71 o 
  -3  -6   7     1032.85     1005.70     30.42 o 
  -2  -6   7       23.91       19.29      4.46 o 
  -1  -6   7     2107.47     2086.98     38.29 o 
   0  -6   7      601.72      621.50     14.37 o 
   1  -6   7     1770.70     1734.09     33.01 o 
   2  -6   7      288.88      281.88      7.03 o 
   3  -6   7     1231.35     1207.14     23.18 o 
   4  -6   7       19.54       18.04      3.84 o 
   5  -6   7      146.75      144.00      7.11 o 
   6  -6   7       99.94      112.10      9.61 o 
  -7  -5   7       64.51       58.74      7.78 o 
  -5  -5   7      115.02      108.27      8.52 o 
  -4  -5   7     1051.61     1028.19     31.58 o 
  -3  -5   7       12.25       15.72      3.90 o 
  -2  -5   7      386.17      396.64     15.15 o 
  -1  -5   7      341.30      331.28      9.17 o 
   0  -5   7     2749.52     2777.41     50.03 o 
   1  -5   7     1158.37     1132.22     22.47 o 
   2  -5   7      568.08      550.90     10.20 o 
   3  -5   7      603.42      597.28     13.59 o 
   4  -5   7      854.40      833.88     17.35 o 
   5  -5   7        5.11        4.14      3.58 o 
   6  -5   7      202.13      209.64     14.26 o 
  -8  -4   7        3.21        4.48      5.39 o 
  -7  -4   7      699.15      691.68     24.40 o 
  -6  -4   7      347.56      325.54     14.84 o 
  -5  -4   7     2058.01     1977.81     53.16 o 
  -4  -4   7      517.31      506.00     17.84 o 
  -3  -4   7     1887.47     1872.08     51.07 o 
  -2  -4   7      438.55      434.21     15.40 o 
  -1  -4   7     3312.69     3339.62     57.79 o 
   0  -4   7       12.67       14.72      2.60 o 
   1  -4   7     1141.98     1140.42     22.56 o 
   2  -4   7      186.94      183.33      6.43 o 
   3  -4   7      261.72      269.38      8.13 o 
   4  -4   7      283.33      278.12      8.60 o 
   5  -4   7      292.29      290.87      9.27 o 
   6  -4   7      163.53      169.87      7.92 o 
  -8  -3   7      382.29      386.56     18.21 o 
  -7  -3   7      106.10      117.76      9.80 o 
  -6  -3   7     1618.03     1587.50     45.79 o 
  -5  -3   7       53.38       51.22      6.04 o 
  -4  -3   7     1430.22     1373.27     39.09 o 
  -3  -3   7      339.67      326.95     12.73 o 
  -2  -3   7     1614.09     1616.78     28.49 o 
  -1  -3   7      317.23      330.40      8.66 o 
   0  -3   7     1264.27     1268.21     24.18 o 
   1  -3   7     1330.93     1331.97     25.27 o 
   2  -3   7     1706.08     1695.82     28.83 o 
   3  -3   7       43.68       49.78      4.00 o 
   4  -3   7      558.77      546.45     12.65 o 
   5  -3   7      206.44      208.98      7.67 o 
   6  -3   7      197.00      199.72     13.45 o 
  -8  -2   7       90.71       97.33      9.40 o 
  -7  -2   7      633.66      620.77     22.49 o 
  -6  -2   7      172.58      158.74     10.10 o 
  -5  -2   7     1116.08     1039.78     31.81 o 
  -4  -2   7      382.43      375.72     14.40 o 
  -3  -2   7      744.47      746.85     22.57 o 
  -2  -2   7       41.05       41.74      3.15 o 
  -1  -2   7      574.30      589.08     12.64 o 
   0  -2   7       94.72       94.45      4.55 o 
   1  -2   7     2511.22     2518.40     63.25 o 
   2  -2   7      123.47      127.36      5.22 o 
   3  -2   7      356.62      363.57      9.25 o 
   4  -2   7      491.25      488.40     11.55 o 
   5  -2   7      671.06      682.49     23.68 o 
   6  -2   7       18.94       21.17      7.03 o 
  -8  -1   7      302.79      306.74     15.35 o 
  -7  -1   7      152.26      159.31     10.82 o 
  -6  -1   7      449.38      425.44     17.33 o 
  -5  -1   7       38.51       30.30      5.04 o 
  -4  -1   7     2819.22     2686.58     67.62 o 
  -3  -1   7      264.62      266.17      9.58 o 
  -2  -1   7     1970.56     2012.72     35.19 o 
  -1  -1   7      109.53      109.54      4.72 o 
   0  -1   7     3686.73     3689.14     62.85 o 
   1  -1   7      378.78      379.90     14.22 o 
   2  -1   7      912.88      899.62     26.79 o 
   3  -1   7      414.83      405.61      9.83 o 
   5  -1   7      233.18      225.75     12.35 o 
   6  -1   7       99.13       92.99      9.68 o 
  -8   0   7        6.34        6.01      5.80 o 
  -7   0   7      927.56      887.87     29.03 o 
  -6   0   7      115.72      117.05      8.50 o 
  -5   0   7      473.53      470.39     17.38 o 
  -4   0   7        3.20        6.34      3.23 o 
  -3   0   7     3340.88     3225.97     56.23 o 
  -2   0   7      627.28      662.61     14.06 o 
  -1   0   7     2209.96     2220.15     39.52 o 
   0   0   7       42.89       46.64      3.34 o 
   2   0   7      929.77      942.79     27.76 o 
   3   0   7     1043.54     1023.90     30.30 o 
   5   0   7      155.14      148.68     10.54 o 
   6   0   7      212.50      205.70     13.17 o 
  -8   1   7      275.92      289.43     15.12 o 
  -7   1   7      150.36      141.34     10.10 o 
  -6   1   7      486.80      470.63     17.84 o 
  -5   1   7       41.31       36.96      5.36 o 
  -4   1   7     2673.38     2585.48     67.42 o 
  -3   1   7      270.41      284.05      7.83 o 
  -2   1   7     1918.34     1877.71     35.03 o 
  -1   1   7      109.20      111.91      4.72 o 
   0   1   7     3504.69     3535.89     89.13 o 
   1   1   7      414.45      415.99     14.52 o 
   3   1   7      425.51      406.52     15.61 o 
   4   1   7      525.00      525.82     19.24 o 
   5   1   7      250.90      243.33     12.82 o 
   6   1   7      113.81      122.52     10.94 o 
  -8   2   7       90.32       90.18      9.47 o 
  -7   2   7      638.55      600.61     22.49 o 
  -6   2   7      170.37      167.66     10.33 o 
  -5   2   7     1169.25     1120.92     32.14 o 
  -4   2   7      377.41      375.47      9.82 o 
  -3   2   7      697.57      723.91     15.48 o 
  -2   2   7       44.33       47.45      3.42 o 
  -1   2   7      564.39      565.34     12.49 o 
   0   2   7      106.18      112.80      7.24 o 
   1   2   7     2459.57     2468.80     63.40 o 
   2   2   7      117.74      109.18      7.89 o 
   3   2   7      352.23      350.91     14.45 o 
   4   2   7      497.38      472.73     18.07 o 
   5   2   7      685.77      664.89     23.38 o 
   6   2   7       21.31       30.20      7.17 o 
  -8   3   7      396.95      409.12     18.58 o 
  -7   3   7      109.44      102.19      9.52 o 
  -6   3   7     1683.91     1662.75     46.05 o 
  -5   3   7       58.47       54.40      6.13 o 
  -4   3   7     1446.39     1425.89     27.13 o 
  -3   3   7      324.19      327.94      8.88 o 
  -2   3   7     1413.39     1438.12     28.35 o 
  -1   3   7      332.48      341.07      8.66 o 
   0   3   7     1269.11     1263.41     34.90 o 
   1   3   7     1331.38     1297.82     36.46 o 
   2   3   7     1673.25     1604.72     44.70 o 
   3   3   7       57.42       60.18      6.48 o 
   4   3   7      588.78      563.04     19.98 o 
   5   3   7      192.16      193.57     12.05 o 
   6   3   7      189.66      196.24     12.79 o 
  -7   4   7      688.92      676.87     24.58 o 
  -6   4   7      360.10      337.14     15.07 o 
  -5   4   7     2026.31     1960.43     39.54 o 
  -4   4   7      515.73      495.50     12.14 o 
  -3   4   7     1975.49     1964.94     35.65 o 
  -2   4   7      415.82      414.21     10.37 o 
  -1   4   7     3200.12     3232.33     82.16 o 
   0   4   7        7.31        9.87      3.51 o 
   1   4   7     1163.30     1141.99     32.59 o 
   2   4   7      176.98      170.52      9.50 o 
   3   4   7      253.28      247.73     12.22 o 
   4   4   7      262.45      258.81     12.66 o 
   5   4   7      277.80      272.58     14.07 o 
   6   4   7      175.94      178.94     12.52 o 
  -7   5   7       64.70       57.44      7.73 o 
  -6   5   7     1116.13     1057.08     32.64 o 
  -5   5   7      114.64      117.21      6.04 o 
  -4   5   7     1104.21     1084.78     21.89 o 
  -3   5   7       10.82       15.70      2.95 o 
  -2   5   7      408.87      416.37     10.39 o 
  -1   5   7      339.77      391.41     14.29 o 
   0   5   7     2825.20     2886.92     71.62 o 
   1   5   7     1116.66     1095.01     32.35 o 
   2   5   7      498.97      480.80     18.45 o 
   3   5   7      635.46      610.15     20.82 o 
   4   5   7      844.97      815.46     26.89 o 
   5   5   7        5.86       13.02      6.06 o 
   6   5   7      208.13      212.10     13.79 o 
  -7   6   7      487.31      500.13     20.91 o 
  -6   6   7       42.67       36.94      6.55 o 
  -5   6   7      634.04      627.59     15.11 o 
  -4   6   7      197.74      204.47      7.50 o 
  -3   6   7     1043.59     1016.26     20.91 o 
  -2   6   7       29.07       22.80      4.78 o 
  -1   6   7     2089.48     2104.58     55.14 o 
   0   6   7      620.39      631.91     21.08 o 
   1   6   7     1801.18     1757.27     47.36 o 
   2   6   7      300.56      295.06     13.31 o 
   3   6   7     1270.04     1234.37     35.79 o 
   4   6   7       30.15       29.02      6.15 o 
   5   6   7      156.19      151.05     11.15 o 
  -7   7   7       49.09       51.98      8.22 o 
  -6   7   7      698.11      686.62     16.96 o 
  -5   7   7       43.16       43.12      5.50 o 
  -4   7   7      880.02      844.72     18.65 o 
  -3   7   7       95.27      105.78      5.77 o 
  -2   7   7     2673.38     2582.87     66.65 o 
  -1   7   7       48.39       53.58      6.29 o 
   0   7   7     2148.32     2139.69     56.91 o 
   1   7   7       33.21       36.43      5.39 o 
   2   7   7      842.57      856.97     25.75 o 
   3   7   7      121.83      107.06      9.22 o 
   4   7   7      163.07      158.34     11.05 o 
   5   7   7      143.25      146.89     11.45 o 
  -6   8   7        1.63        6.63      4.27 o 
  -5   8   7      703.62      690.88     16.77 o 
  -4   8   7       45.76       42.10      4.38 o 
  -3   8   7      932.48      898.81     19.59 o 
  -2   8   7      150.36      154.23      9.92 o 
  -1   8   7     1024.29     1024.55     30.88 o 
   0   8   7       10.58       17.83      5.15 o 
   1   8   7     1195.01     1169.24     35.40 o 
   2   8   7      172.95      158.79     10.61 o 
   3   8   7      165.38      167.88     11.05 o 
   4   8   7      228.73      229.20     13.07 o 
   5   8   7      302.97      310.97     16.14 o 
  -6   9   7      451.14      468.11     14.01 o 
  -5   9   7       45.22       45.10      5.02 o 
  -4   9   7      486.34      481.83     18.51 o 
  -3   9   7      295.85      290.19     13.70 o 
  -2   9   7      905.85      931.24     29.27 o 
  -1   9   7      144.58      152.72     10.17 o 
   0   9   7     1108.69     1106.91     32.95 o 
   1   9   7      235.18      217.53     12.38 o 
   2   9   7      798.30      815.91     27.28 o 
   3   9   7       72.02       74.20      8.31 o 
   4   9   7      170.90      187.36     12.26 o 
  -5  10   7      387.87      402.70     18.00 o 
  -4  10   7        4.19        0.58      5.66 o 
  -3  10   7      424.56      432.40     18.12 o 
  -2  10   7       63.66       67.93      7.87 o 
  -1  10   7      485.22      492.59     18.96 o 
   0  10   7      114.24      115.93      9.82 o 
   1  10   7      329.96      324.97     15.68 o 
   2  10   7      720.49      701.49     24.84 o 
   3  10   7      438.56      457.04     19.23 o 
   4  10   7       53.93       49.34      8.33 o 
  -5  11   7       76.67       71.28      9.52 o 
  -3  11   7        4.58        8.73      6.15 o 
  -2  11   7      341.97      324.90     15.84 o 
  -1  11   7      293.66      308.60     14.86 o 
   0  11   7      759.18      758.18     26.07 o 
   1  11   7      125.76      125.55     10.75 o 
   2  11   7      196.90      194.85     12.79 o 
   3  11   7      318.53      324.70     16.37 o 
  -3  12   7      494.22      510.89     21.53 o 
  -2  12   7       49.81       46.90      7.45 o 
  -1  12   7      648.31      671.59     24.42 o 
   0  12   7       59.76       56.14      8.38 o 
   1  12   7      341.30      349.52     16.86 o 
   2  12   7       43.00       44.88      8.29 o 
  -3 -11   8      340.98      354.90     17.44 o 
  -2 -11   8      241.41      241.44     14.72 o 
  -1 -11   8      282.83      276.76     15.37 o 
   0 -11   8      127.48      132.97     11.73 o 
   1 -11   8      320.42      337.36     17.35 o 
  -4 -10   8      528.40      559.86     22.58 o 
  -3 -10   8      494.54      480.40     20.33 o 
  -2 -10   8      154.44      132.68     11.17 o 
  -1 -10   8      112.02      114.58     10.47 o 
   0 -10   8      343.07      348.69     16.98 o 
   1 -10   8      175.49      185.65     12.77 o 
   2 -10   8      404.66      406.14     13.20 o 
   3 -10   8       26.64       23.96      8.03 o 
  -5  -9   8      370.03      383.48     18.16 o 
  -4  -9   8      283.25      301.91     15.65 o 
  -3  -9   8      473.40      469.34     19.30 o 
  -2  -9   8      351.18      378.19     16.86 o 
  -1  -9   8      466.75      444.27     18.61 o 
   0  -9   8      187.02      197.45     12.28 o 
   1  -9   8      620.32      632.75     16.16 o 
   2  -9   8      302.81      291.86     17.98 o 
   3  -9   8      311.06      319.87     10.87 o 
  -5  -8   8      824.86      791.81     27.82 o 
  -4  -8   8       33.39       30.44      6.01 o 
  -3  -8   8       31.47       31.67      6.29 o 
  -2  -8   8     1008.52     1032.78     32.25 o 
  -1  -8   8     1091.65     1059.21     32.62 o 
   0  -8   8       63.80       67.28      7.48 o 
   1  -8   8      125.73      127.08      7.07 o 
   2  -8   8      700.87      744.61     25.68 o 
   3  -8   8      188.81      205.48      8.59 o 
   4  -8   8      112.07      119.02      7.30 o 
  -6  -7   8      308.80      306.77     15.63 o 
  -5  -7   8      195.76      204.79     12.66 o 
  -4  -7   8      384.45      390.76     16.51 o 
  -3  -7   8      188.43      204.86     11.63 o 
  -2  -7   8      222.90      222.10     11.98 o 
  -1  -7   8      455.11      479.32     18.51 o 
   0  -7   8      456.81      466.47     12.45 o 
   1  -7   8      853.52      863.37     19.40 o 
   2  -7   8      593.66      609.62     21.79 o 
   3  -7   8      263.99      267.35      9.31 o 
   4  -7   8       26.48       22.34      4.41 o 
  -6  -6   8      119.41      116.58      9.73 o 
  -5  -6   8      103.05      111.73      9.54 o 
  -4  -6   8      785.28      771.53     25.82 o 
  -3  -6   8      508.71      504.43     18.68 o 
  -2  -6   8      643.64      648.36     22.17 o 
  -1  -6   8      334.37      372.19     15.05 o 
   0  -6   8     1074.50     1067.88     21.95 o 
   1  -6   8      450.45      452.81     15.00 o 
   2  -6   8      513.81      522.80     19.56 o 
   3  -6   8       39.25       43.23      4.56 o 
   4  -6   8      877.37      872.37     19.03 o 
   5  -6   8       59.37       65.61      7.71 o 
  -7  -5   8      421.07      403.00     18.33 o 
  -6  -5   8      284.00      278.11     14.07 o 
  -5  -5   8      164.38      154.14     10.45 o 
  -4  -5   8      517.90      494.37     18.80 o 
  -3  -5   8     1474.83     1481.56     41.18 o 
  -2  -5   8      311.38      311.42     13.31 o 
  -1  -5   8      581.23      585.95     13.82 o 
   0  -5   8       26.94       30.97      3.70 o 
   1  -5   8      817.98      794.02     17.63 o 
   2  -5   8      185.55      185.05     10.98 o 
   3  -5   8     1224.59     1243.84     23.67 o 
   4  -5   8       19.49       23.39      4.18 o 
   5  -5   8      360.16      335.96     10.76 o 
  -7  -4   8      338.45      330.66     16.00 o 
  -6  -4   8      306.90      317.78     14.56 o 
  -5  -4   8      486.31      484.88     18.28 o 
  -4  -4   8      359.65      363.23     15.19 o 
  -3  -4   8     1066.11     1064.58     32.09 o 
  -2  -4   8     1725.93     1683.49     45.79 o 
  -1  -4   8       17.50       22.65      4.83 o 
   0  -4   8     1128.28     1137.95     22.83 o 
   1  -4   8      785.49      797.24     25.06 o 
   2  -4   8     1118.76     1079.35     31.39 o 
   3  -4   8      255.97      248.32     13.12 o 
   4  -4   8      431.61      429.95     11.53 o 
   5  -4   8       47.12       48.57      5.12 o 
  -7  -3   8       86.89       89.16      9.47 o 
  -6  -3   8      263.30      256.81     13.17 o 
  -5  -3   8      391.92      398.71     16.40 o 
  -4  -3   8     2674.15     2470.31     67.48 o 
  -3  -3   8     1380.64     1383.52     38.58 o 
  -2  -3   8      860.36      917.62     27.69 o 
  -1  -3   8     1219.83     1170.28     22.81 o 
   0  -3   8      624.02      617.97     13.78 o 
   1  -3   8      715.42      695.09     21.57 o 
   2  -3   8      276.94      277.40     12.84 o 
   3  -3   8      797.31      819.05     22.46 o 
   4  -3   8        5.04        5.81      3.32 o 
   5  -3   8      291.49      281.87     15.30 o 
  -7  -2   8      263.29      257.85     14.12 o 
  -6  -2   8      469.29      466.11     18.42 o 
  -5  -2   8     1353.82     1343.11     39.33 o 
  -4  -2   8      472.73      451.10     16.70 o 
  -3  -2   8      911.20      896.12     27.43 o 
  -2  -2   8     1611.71     1639.26     30.88 o 
  -1  -2   8      585.39      605.57     13.46 o 
   0  -2   8      474.08      464.39     16.19 o 
   1  -2   8      349.59      344.57     13.94 o 
   2  -2   8     1093.61     1058.34     31.58 o 
   3  -2   8      275.55      288.41      8.56 o 
   4  -2   8      602.48      582.33     21.82 o 
   5  -2   8        5.33        9.31      6.38 o 
  -7  -1   8      116.17      112.82      9.98 o 
  -6  -1   8      603.29      580.26     21.17 o 
  -5  -1   8      192.98      189.70     10.52 o 
  -4  -1   8      400.53      396.09     15.52 o 
  -3  -1   8      924.26      876.32     26.99 o 
  -2  -1   8      242.01      239.48      7.48 o 
  -1  -1   8     1076.54     1094.86     21.89 o 
   0  -1   8     1196.22     1186.07     32.82 o 
   1  -1   8      694.82      664.18     21.96 o 
   2  -1   8      172.81      158.63      9.38 o 
   3  -1   8      987.87      953.17     29.55 o 
   4  -1   8      288.33      288.61     13.91 o 
   5  -1   8      297.41      311.09     15.75 o 
   6  -1   8        4.85        1.72      7.03 o 
  -7   0   8      643.68      664.28     24.49 o 
  -6   0   8        0.48        0.79      4.57 o 
  -5   0   8      244.73      236.16     11.98 o 
  -4   0   8     1165.61     1082.17     31.56 o 
  -3   0   8      803.24      846.63     17.71 o 
  -2   0   8       23.80       26.14      3.10 o 
  -1   0   8      234.93      241.86      7.41 o 
   0   0   8     1921.69     1910.55     50.12 o 
   1   0   8      990.63      962.17     28.55 o 
   2   0   8        8.66       18.60      4.78 o 
   3   0   8      110.27      108.94      8.43 o 
   4   0   8      786.73      743.98     25.12 o 
   5   0   8        3.45        1.51      5.76 o 
   6   0   8      226.50      232.94     14.86 o 
  -7   1   8      110.99      118.76     10.26 o 
  -6   1   8      578.77      563.49     21.12 o 
  -5   1   8      213.85      203.64     11.15 o 
  -4   1   8      408.16      395.58     15.40 o 
  -3   1   8      978.98      927.72     18.84 o 
  -2   1   8      225.19      224.99      7.37 o 
  -1   1   8     1147.39     1148.89     31.49 o 
   0   1   8     1128.25     1158.07     33.05 o 
   1   1   8      736.38      724.49     22.57 o 
   2   1   8      168.38      164.31      9.82 o 
   3   1   8      974.68      953.22     29.50 o 
   4   1   8      276.87      273.74     14.00 o 
   5   1   8      314.19      303.78     15.44 o 
   6   1   8        6.22        4.16      6.18 o 
  -7   2   8      245.87      236.85     13.86 o 
  -6   2   8      462.11      449.78     18.37 o 
  -5   2   8     1389.36     1378.64     39.22 o 
  -4   2   8      466.40      445.50     16.63 o 
  -3   2   8      926.76      933.93     19.18 o 
  -2   2   8     1676.98     1672.53     30.99 o 
  -1   2   8      560.03      554.86     19.17 o 
   0   2   8      473.30      454.10     16.50 o 
   2   2   8     1106.34     1095.32     32.21 o 
   3   2   8      279.42      291.91     13.63 o 
   4   2   8      606.76      600.87     21.84 o 
   5   2   8        4.09        3.97      6.01 o 
   6   2   8      250.19      244.88     15.02 o 
  -7   3   8       88.04       87.88      9.71 o 
  -6   3   8      274.42      259.76     13.47 o 
  -5   3   8      396.32      395.16     16.14 o 
  -4   3   8     2768.44     2668.83     47.26 o 
  -3   3   8     1329.15     1372.02     26.72 o 
  -2   3   8      919.28      951.79     27.71 o 
  -1   3   8     1184.60     1110.84     32.66 o 
   0   3   8      594.87      569.75     20.03 o 
   1   3   8      602.47      605.69     21.36 o 
   2   3   8      265.04      262.90     12.75 o 
   3   3   8      810.79      782.11     26.15 o 
   4   3   8        4.63        1.95      4.62 o 
   5   3   8      291.26      288.30     15.19 o 
  -7   4   8      344.64      342.53     16.58 o 
  -6   4   8      286.57      272.93     13.80 o 
  -5   4   8      472.09      465.08     18.03 o 
  -4   4   8      364.10      367.95     10.35 o 
  -3   4   8     1095.09     1101.32     22.18 o 
  -2   4   8     1760.87     1687.80     45.47 o 
  -1   4   8       12.82       20.27      4.81 o 
   0   4   8     1112.45     1134.69     33.12 o 
   1   4   8      823.36      827.13     25.90 o 
   2   4   8     1068.36     1008.07     31.41 o 
   3   4   8      250.98      228.75     12.47 o 
   4   4   8      446.02      421.82     17.84 o 
   5   4   8       54.21       55.40      8.22 o 
  -7   5   8      414.19      407.75     18.49 o 
  -6   5   8      284.55      291.11     14.45 o 
  -5   5   8      159.68      158.21      6.94 o 
  -4   5   8      507.16      514.63     12.94 o 
  -3   5   8     1437.29     1428.75     28.16 o 
  -2   5   8      287.06      272.60     12.80 o 
  -1   5   8      625.06      613.02     20.47 o 
   0   5   8       33.90       34.73      5.60 o 
   1   5   8      831.19      805.19     25.85 o 
   2   5   8      212.04      200.11     11.45 o 
   3   5   8     1197.75     1205.10     36.60 o 
   4   5   8       25.38       25.35      6.59 o 
   5   5   8      342.85      340.11     16.84 o 
  -7   6   8      279.73      289.69     15.79 o 
  -6   6   8      112.39      114.17     10.10 o 
  -5   6   8      104.80      107.48      6.55 o 
  -4   6   8      780.35      761.11     17.33 o 
  -3   6   8      477.86      473.48     17.96 o 
  -2   6   8      636.92      643.12     21.77 o 
  -1   6   8      357.68      338.71     14.94 o 
   0   6   8     1028.76     1013.41     31.62 o 
   1   6   8      437.39      438.77     17.61 o 
   2   6   8      514.00      519.19     19.79 o 
   3   6   8       34.49       35.68      6.71 o 
   5   6   8       62.28       59.90      8.78 o 
  -6   7   8      284.34      268.81     14.58 o 
  -5   7   8      216.61      214.95      8.63 o 
  -4   7   8      367.07      353.47     10.78 o 
  -3   7   8      175.93      181.61     10.59 o 
  -2   7   8      205.14      202.47     11.26 o 
  -1   7   8      468.48      489.53     18.42 o 
   0   7   8      451.94      448.23     18.00 o 
   1   7   8      891.91      868.80     27.89 o 
   2   7   8      581.23      574.37     21.47 o 
   3   7   8      253.46      257.40     13.61 o 
   4   7   8       28.88       25.79      7.13 o 
  -6   8   8      278.96      287.53     15.28 o 
  -5   8   8      819.86      806.95     19.02 o 
  -4   8   8       37.24       51.05      7.29 o 
  -3   8   8       33.97       31.32      6.22 o 
  -2   8   8     1007.45     1012.39     31.62 o 
  -1   8   8     1081.18     1022.94     32.13 o 
   0   8   8       82.37       81.22      8.68 o 
   1   8   8      123.50      124.55     10.08 o 
   2   8   8      720.38      738.12     25.84 o 
   3   8   8      178.47      194.73     12.75 o 
   4   8   8      107.99      107.43     10.96 o 
  -5   9   8      385.50      381.13     12.24 o 
  -4   9   8      284.12      287.93     14.84 o 
  -3   9   8      471.11      436.02     18.10 o 
  -2   9   8      357.64      344.73     16.10 o 
   0   9   8      211.83      224.44     13.00 o 
   1   9   8      619.47      619.66     22.91 o 
   2   9   8      298.33      289.35     15.14 o 
   3   9   8      328.52      333.49     16.61 o 
  -4  10   8      530.36      580.44     22.39 o 
  -3  10   8      516.20      506.34     20.42 o 
  -2  10   8      145.41      131.01     10.82 o 
  -1  10   8       95.00      100.98      9.47 o 
   0  10   8      345.33      360.49     17.00 o 
   1  10   8      193.37      203.23     13.05 o 
   2  10   8      422.04      432.29     18.95 o 
   3  10   8       20.50       19.97      7.43 o 
  -3  11   8      331.49      349.81     17.44 o 
  -2  11   8      253.48      252.66     14.10 o 
  -1  11   8      265.58      262.35     15.00 o 
   0  11   8      110.76      113.84     11.03 o 
   1  11   8      311.28      338.45     17.09 o 
  -2 -10   9      596.55      626.77     24.93 o 
  -1 -10   9       42.22       50.84      8.54 o 
   0 -10   9      558.74      568.89     23.28 o 
   1 -10   9        6.39        5.71      6.80 o 
  -4  -9   9       62.05       68.70      9.15 o 
  -3  -9   9      668.29      707.04     26.53 o 
  -2  -9   9      224.31      234.15     14.17 o 
  -1  -9   9      841.11      853.90     29.35 o 
   0  -9   9       17.53       17.41      6.64 o 
   1  -9   9      439.30      450.00     20.09 o 
   2  -9   9        9.46        7.48      7.10 o 
  -4  -8   9      750.33      779.29     27.82 o 
  -3  -8   9       52.46       54.33      8.01 o 
  -2  -8   9      726.68      719.41     25.86 o 
  -1  -8   9       14.64        9.40      5.80 o 
   0  -8   9      317.26      309.54     15.17 o 
   1  -8   9       50.83       57.95      8.50 o 
   2  -8   9      511.11      518.24     21.35 o 
   3  -8   9        5.12        2.07      6.94 o 
  -5  -7   9      383.87      399.56     18.58 o 
  -4  -7   9       56.27       56.51      7.31 o 
  -3  -7   9      490.09      478.92     19.10 o 
  -2  -7   9      235.39      246.97     13.10 o 
  -1  -7   9      801.47      840.71     28.12 o 
   0  -7   9       82.78       96.61      9.24 o 
   1  -7   9      434.14      440.69     18.37 o 
   2  -7   9      102.53       97.24     10.29 o 
   3  -7   9      575.33      594.30     23.58 o 
  -5  -6   9      123.91      128.26     10.82 o 
  -4  -6   9      508.98      505.95     19.86 o 
  -3  -6   9       81.14       84.58      8.80 o 
  -2  -6   9      496.23      484.19     18.98 o 
  -1  -6   9      157.57      155.48     10.54 o 
   0  -6   9     1067.39     1073.91     32.18 o 
   1  -6   9       31.34       30.16      6.34 o 
   2  -6   9      324.12      319.95     15.47 o 
   3  -6   9       55.74       59.55      8.54 o 
   4  -6   9      231.73      249.91     12.56 o 
  -6  -5   9      144.13      144.36     11.47 o 
  -5  -5   9      552.10      550.25     20.96 o 
  -4  -5   9       29.14       24.49      6.01 o 
  -3  -5   9     1079.20     1078.94     33.06 o 
  -2  -5   9      153.02      152.51     10.22 o 
  -1  -5   9      561.95      586.22     20.84 o 
   0  -5   9      129.26      131.93      9.40 o 
   1  -5   9      626.64      645.02     22.26 o 
   2  -5   9       62.17       65.08      7.92 o 
   3  -5   9      164.75      170.11     12.24 o 
   4  -5   9      300.64      314.31     11.90 o 
  -6  -4   9      361.74      343.86     16.68 o 
  -5  -4   9       38.87       37.91      6.66 o 
  -4  -4   9      787.19      840.40     27.21 o 
  -3  -4   9       38.80       49.24      6.59 o 
  -2  -4   9      695.95      713.69     23.75 o 
  -1  -4   9       18.02       23.22      3.85 o 
   0  -4   9     1486.68     1496.76     41.53 o 
   1  -4   9      455.57      465.77     17.98 o 
   2  -4   9      745.36      757.23     25.28 o 
   3  -4   9      128.09      125.17     10.61 o 
   4  -4   9      602.15      595.82     14.66 o 
  -6  -3   9       17.40       19.41      6.22 o 
  -5  -3   9     1473.24     1409.04     41.57 o 
  -4  -3   9      190.91      178.48     11.01 o 
  -3  -3   9      618.09      615.71     21.77 o 
  -2  -3   9      194.83      194.74     10.80 o 
  -1  -3   9     2540.54     2583.37     46.66 o 
   0  -3   9      134.80      128.94      8.92 o 
   1  -3   9      373.46      384.96     15.89 o 
   2  -3   9      158.60      149.98     10.73 o 
   3  -3   9      782.70      759.96     25.77 o 
   4  -3   9       62.77       61.36      8.03 o 
  -6  -2   9      443.84      448.64     18.93 o 
  -5  -2   9       50.09       51.75      6.99 o 
  -4  -2   9     1245.87     1250.34     36.72 o 
  -3  -2   9       31.19       30.67      5.41 o 
  -2  -2   9     2186.46     2209.69     57.14 o 
  -1  -2   9      117.70      124.62      8.50 o 
   0  -2   9     1620.30     1577.50     43.19 o 
   1  -2   9       67.29       63.99      6.99 o 
   2  -2   9      804.38      772.07     26.22 o 
   3  -2   9       16.44       14.00      5.97 o 
   4  -2   9      347.70      340.81     16.72 o 
  -7  -1   9      623.25      627.48     23.86 o 
  -6  -1   9      167.41      172.88     11.73 o 
  -5  -1   9      471.34      496.66     19.44 o 
  -4  -1   9      207.89      195.88     11.01 o 
  -3  -1   9     1176.28     1183.31     34.63 o 
  -2  -1   9       77.50       81.93      5.49 o 
  -1  -1   9     1496.13     1506.95     40.93 o 
   0  -1   9      637.31      623.49     20.98 o 
   1  -1   9      909.33      867.73     27.27 o 
   2  -1   9      281.83      270.26     13.52 o 
   3  -1   9      424.19      425.41     17.68 o 
   4  -1   9       11.69       10.10      6.27 o 
   5  -1   9      267.25      281.72     16.00 o 
  -7   0   9        0.61        1.21      5.71 o 
  -6   0   9      715.13      696.16     24.68 o 
  -5   0   9       74.76       68.35      7.45 o 
  -4   0   9      827.48      833.58     26.45 o 
  -3   0   9       50.12       45.25      6.06 o 
  -2   0   9      715.52      710.79     15.86 o 
  -1   0   9      205.99      213.58     10.87 o 
   0   0   9      359.85      412.30     16.10 o 
   1   0   9       93.08       85.91      8.08 o 
   2   0   9        6.38        3.04      4.69 o 
   3   0   9      193.65      190.23     11.96 o 
   4   0   9      489.69      482.23     20.02 o 
   5   0   9        2.43        3.46      6.83 o 
  -7   1   9      597.71      588.08     23.23 o 
  -6   1   9      151.72      161.28     11.42 o 
  -5   1   9      534.68      546.82     19.91 o 
  -4   1   9      210.66      181.20     10.40 o 
  -3   1   9     1158.70     1218.06     25.44 o 
  -2   1   9       72.74       67.70      7.01 o 
  -1   1   9     1519.63     1487.83     41.16 o 
   0   1   9      625.88      631.27     21.29 o 
   1   1   9      907.68      877.40     27.62 o 
   2   1   9      304.16      286.37     13.73 o 
   3   1   9      431.11      397.42     17.05 o 
   4   1   9        7.07        8.43      6.01 o 
   5   1   9      274.59      277.49     15.84 o 
  -7   2   9       64.49       63.29      8.64 o 
  -6   2   9      413.73      442.09     18.72 o 
  -5   2   9       45.79       44.65      6.80 o 
  -4   2   9     1247.36     1262.55     36.49 o 
  -3   2   9       30.10       31.91      3.77 o 
  -2   2   9     2159.90     2120.00     56.57 o 
  -1   2   9      115.87      114.96      8.54 o 
   1   2   9       73.39       80.33      7.57 o 
   2   2   9      831.83      850.89     26.85 o 
   3   2   9       17.82       16.27      5.36 o 
   4   2   9      342.39      340.28     16.65 o 
   5   2   9       67.25       72.93      9.66 o 
  -6   3   9       21.56       22.50      6.29 o 
  -5   3   9     1485.52     1448.77     41.45 o 
  -4   3   9      190.81      196.34     10.89 o 
  -3   3   9      666.84      667.18     21.63 o 
  -2   3   9      184.50      177.65     10.40 o 
  -1   3   9     2552.40     2539.40     66.60 o 
   0   3   9      131.96      129.94      9.31 o 
   1   3   9      366.44      399.54     16.49 o 
   2   3   9      171.21      192.85     11.10 o 
   3   3   9      738.06      699.15     25.17 o 
   4   3   9       61.35       57.25      7.75 o 
  -6   4   9      393.36      382.43     17.05 o 
  -5   4   9       42.07       46.06      6.87 o 
  -4   4   9      786.10      809.74     18.44 o 
  -3   4   9       40.49       40.79      6.25 o 
  -2   4   9      734.58      733.23     23.87 o 
  -1   4   9       19.47       24.26      5.53 o 
   0   4   9     1537.88     1504.87     42.53 o 
   2   4   9      746.58      733.45     25.47 o 
   3   4   9      118.51      114.47     10.26 o 
   4   4   9      604.70      593.77     22.77 o 
  -6   5   9      143.73      137.41     10.96 o 
  -5   5   9      524.32      524.91     20.12 o 
  -4   5   9       29.21       30.19      4.18 o 
  -3   5   9     1071.65     1085.81     32.62 o 
  -2   5   9      147.29      170.85     10.26 o 
  -1   5   9      569.82      578.88     20.75 o 
   0   5   9      138.19      136.44     10.03 o 
   1   5   9      614.60      628.33     22.82 o 
   2   5   9       63.88       61.29      7.82 o 
   3   5   9      198.22      209.41     12.89 o 
   4   5   9      281.16      282.98     15.79 o 
  -6   6   9      362.93      351.82     16.77 o 
  -5   6   9      112.73      114.05      9.75 o 
  -4   6   9      496.97      490.96     19.17 o 
  -3   6   9       83.73       83.96      8.85 o 
  -2   6   9      478.65      478.27     18.82 o 
  -1   6   9      164.39      157.20     10.80 o 
   0   6   9     1024.52     1086.12     33.41 o 
   1   6   9       26.95       19.36      6.04 o 
   2   6   9      282.27      303.89     15.47 o 
   3   6   9       59.55       65.80      8.73 o 
   4   6   9      208.95      222.48     14.61 o 
  -5   7   9      395.75      423.03     17.79 o 
  -4   7   9       60.12       54.35      7.64 o 
  -3   7   9      427.75      418.04     18.05 o 
  -2   7   9      237.43      256.70     13.68 o 
  -1   7   9      827.67      869.37     28.40 o 
   0   7   9       84.68       87.25      9.33 o 
   1   7   9      412.78      423.61     18.19 o 
   2   7   9      109.03      109.43     10.61 o 
   3   7   9      588.46      597.07     23.40 o 
  -5   8   9       61.81       67.07      8.64 o 
  -3   8   9       51.50       58.16      8.13 o 
  -2   8   9      728.15      730.01     25.28 o 
  -1   8   9       12.95       20.38      6.57 o 
   0   8   9      306.94      293.61     15.33 o 
   1   8   9       49.10       48.24      7.87 o 
   3   8   9        7.72        5.73      6.85 o 
  -4   9   9       56.79       54.79      8.50 o 
  -3   9   9      714.26      741.42     26.12 o 
  -2   9   9      221.27      225.27     13.86 o 
  -1   9   9      810.95      841.41     29.12 o 
   0   9   9       17.72       16.69      6.87 o 
   1   9   9      456.53      462.37     20.05 o 
   2   9   9        6.93        5.99      6.92 o 
  -2  10   9      598.13      650.23     24.42 o 
  -1  10   9       44.33       55.63      8.75 o 
   0  10   9      577.60      572.32     23.12 o 
  -3  -8  10      106.43      121.22     11.59 o 
  -2  -8  10       38.61       42.30      8.10 o 
  -1  -8  10      538.27      537.93     22.28 o 
  -4  -7  10      192.30      192.52     13.40 o 
  -3  -7  10      692.66      720.04     26.51 o 
  -2  -7  10      161.51      158.71     12.19 o 
  -1  -7  10      119.16      124.13     11.61 o 
   1  -7  10      355.24      382.66     17.81 o 
   2  -7  10      360.39      368.73     18.30 o 
  -4  -6  10      168.81      175.87     12.68 o 
  -3  -6  10      528.35      566.16     21.88 o 
  -2  -6  10      649.23      680.09     24.28 o 
  -1  -6  10       98.46       92.78      9.80 o 
   1  -6  10      466.90      482.79     19.91 o 
   2  -6  10      294.14      310.87     16.30 o 
  -5  -5  10      453.86      465.80     20.26 o 
  -4  -5  10       25.78       21.41      6.13 o 
  -3  -5  10      282.01      292.69     14.84 o 
  -2  -5  10      218.39      229.92     13.05 o 
   0  -5  10      178.49      189.97     11.87 o 
   1  -5  10      213.94      227.74     13.28 o 
   2  -5  10       98.17      108.66     10.15 o 
   3  -5  10       55.34       46.18      8.06 o 
  -5  -4  10      144.89      144.96     11.66 o 
  -4  -4  10      441.32      446.75     18.98 o 
  -3  -4  10      283.32      298.64     15.03 o 
  -2  -4  10      589.38      619.32     22.42 o 
   0  -4  10      361.40      360.92     15.70 o 
   1  -4  10      340.08      351.66     16.40 o 
   2  -4  10      164.85      177.87     12.38 o 
   3  -4  10      373.56      358.61     17.79 o 
  -5  -3  10      258.73      238.89     13.91 o 
  -4  -3  10      391.28      360.70     16.51 o 
  -3  -3  10      626.21      663.17     23.17 o 
  -2  -3  10      294.26      300.78     14.70 o 
  -1  -3  10      721.11      757.41     24.56 o 
   0  -3  10      318.75      325.60     14.70 o 
   1  -3  10      200.22      200.66     12.31 o 
   2  -3  10      571.95      585.67     22.28 o 
   3  -3  10      304.57      314.34     16.42 o 
  -6  -2  10      227.53      225.32     13.84 o 
  -5  -2  10      592.72      599.66     22.84 o 
  -4  -2  10     1015.90     1066.65     33.08 o 
  -3  -2  10      156.04      161.06     10.70 o 
  -1  -2  10      838.63      846.26     26.91 o 
   0  -2  10      916.58      943.81     29.24 o 
   1  -2  10      329.71      307.09     14.31 o 
   2  -2  10      135.40      138.36     11.03 o 
   3  -2  10      334.93      344.47     16.81 o 
  -6  -1  10      198.20      213.82     13.56 o 
  -5  -1  10      659.89      660.62     24.00 o 
  -4  -1  10      236.15      227.81     12.61 o 
  -3  -1  10      184.82      207.64     12.05 o 
  -1  -1  10      582.85      601.07     21.12 o 
   0  -1  10      918.16      920.34     28.38 o 
   1  -1  10      363.80      371.72     16.26 o 
   2  -1  10      764.13      729.86     25.14 o 
   3  -1  10       54.01       52.93      8.33 o 
  -6   0  10      553.30      550.88     22.12 o 
  -5   0  10        0.47        1.25      5.36 o 
  -2   0  10      756.18      752.39     24.33 o 
  -1   0  10      172.84      157.95     10.59 o 
   0   0  10      142.56      141.62     10.22 o 
   1   0  10     1014.02     1020.26     31.87 o 
   2   0  10      120.87      123.76     10.59 o 
   3   0  10      532.49      540.75     21.70 o 
  -6   1  10      195.62      198.61     12.98 o 
  -5   1  10      652.93      663.38     23.82 o 
  -4   1  10      237.10      237.75     12.80 o 
  -2   1  10      322.38      340.28     14.73 o 
  -1   1  10      600.14      624.04     21.38 o 
   0   1  10      860.33      860.88     28.22 o 
   1   1  10      333.35      334.80     15.79 o 
   2   1  10      743.69      710.76     25.35 o 
   3   1  10       58.45       66.42      8.85 o 
  -6   2  10      207.95      198.63     13.12 o 
  -5   2  10      619.26      631.21     22.63 o 
  -3   2  10      139.69      141.29     10.08 o 
  -2   2  10      261.76      285.12     13.49 o 
  -1   2  10      877.16      880.73     27.68 o 
   0   2  10      918.62      912.61     29.47 o 
   1   2  10      297.56      294.35     14.93 o 
   2   2  10      145.72      139.36     11.08 o 
   3   2  10      345.30      356.23     17.21 o 
  -6   3  10       31.29       41.74      8.06 o 
  -3   3  10      634.75      639.22     22.45 o 
  -2   3  10      296.11      321.85     14.70 o 
  -1   3  10      735.59      744.29     25.14 o 
   0   3  10      329.76      316.24     15.12 o 
   1   3  10      217.02      213.36     12.80 o 
   2   3  10      566.14      563.36     22.26 o 
   3   3  10      313.69      309.86     16.21 o 
  -5   4  10      137.50      134.18     11.40 o 
  -3   4  10      297.13      308.07     14.65 o 
  -2   4  10      615.53      635.42     22.49 o 
  -1   4  10      415.20      425.71     17.82 o 
   0   4  10      351.67      339.06     15.98 o 
   1   4  10      382.25      394.91     17.42 o 
   2   4  10      171.36      165.70     11.61 o 
   3   4  10      373.24      351.36     17.12 o 
  -4   5  10       21.61       17.11      6.92 o 
  -3   5  10      271.26      275.90     14.33 o 
  -2   5  10      231.22      233.64     13.17 o 
  -1   5  10      233.82      236.13     13.42 o 
   0   5  10      187.89      203.58     12.79 o 
   2   5  10      102.81      100.95     10.80 o 
  -4   6  10      182.86      182.47     13.05 o 
  -3   6  10      520.99      529.06     21.05 o 
  -2   6  10      608.47      632.28     23.68 o 
  -1   6  10      108.69      116.00     10.45 o 
   0   6  10       70.55       74.50      8.85 o 
   1   6  10      482.00      498.99     20.77 o 
   2   6  10      277.12      291.57     15.75 o 
  -4   7  10      183.34      172.64     12.72 o 
  -3   7  10      680.72      720.06     25.88 o 
  -2   7  10      173.22      186.09     12.68 o 
  -1   7  10      114.73      103.65     10.68 o 
   0   7  10      357.22      362.37     17.61 o 
   1   7  10      339.43      366.33     18.16 o 
  -3   8  10       97.55      101.63     11.24 o 
  -2   8  10       39.99       43.02      8.31 o 
  -1   8  10      517.00      527.14     21.93 o 
   0   8  10      397.31      426.42     19.60 o 
  -3  -5  11       26.01       27.84      7.52 o 
   1  -5  11       73.48       74.81      9.57 o 
  -4  -4  11       11.38        4.90      6.78 o 
  -3  -4  11      517.26      553.65     21.67 o 
   0  -4  11        2.06        5.55      6.43 o 
   1  -4  11      318.10      337.19     17.23 o 
  -4  -3  11      762.49      818.39     28.60 o 
   0  -3  11      947.52      966.29     31.01 o 
   1  -3  11       87.83      100.70     10.12 o 
   2  -3  11      336.47      349.67     17.93 o 
  -4  -2  11       20.73       19.66      6.83 o 
  -1  -2  11      872.98      914.23     29.14 o 
   0  -2  11       68.05       75.22      8.73 o 
   1  -2  11      347.42      354.44     16.98 o 
   2  -2  11       93.17       83.26      9.94 o 
  -4  -1  11      402.48      423.36     18.79 o 
  -1  -1  11       80.78       87.32      9.64 o 
   0  -1  11      318.48      342.73     16.47 o 
   1  -1  11      102.46      102.21     10.84 o 
   2  -1  11      626.73      623.93     24.33 o 
  -1   0  11      488.57      500.72     19.79 o 
   0   0  11       62.42       59.76      8.17 o 
   1   0  11      796.23      816.26     28.21 o 
   2   0  11       86.60       75.62      9.01 o 
  -2   1  11      753.01      773.22     26.05 o 
  -1   1  11       79.48       93.20      9.17 o 
   0   1  11      348.89      360.04     16.86 o 
   1   1  11      102.34      102.93      9.96 o 
   2   1  11      609.86      630.28     24.46 o 
  -2   2  11       24.87       34.34      6.92 o 
  -1   2  11      843.94      880.01     29.35 o 
   0   2  11       68.14       72.97      8.85 o 
   1   2  11      333.55      340.34     17.09 o 
  -2   3  11      343.98      322.51     15.63 o 
  -1   3  11       38.02       40.98      7.50 o 
   0   3  11      941.76      954.38     31.63 o 
   1   3  11       88.27       76.97      9.66 o 
  -3   4  11      500.60      508.76     20.77 o 
  -2   4  11       76.19       77.62      9.01 o 
  -1   4  11      431.59      449.30     19.28 o 
   0   4  11        2.03        2.69      6.38 o 
   1   4  11      348.74      384.05     18.30 o 
  -3   5  11       25.22       24.82      7.48 o 
  -2   5  11      871.22      894.18     30.14 o 
  -1   5  11      148.54      160.40     12.61 o 
   0   5  11      156.88      172.04     13.03 o 
  -2   6  11       26.14       21.61      7.64 o 
  -1   6  11      483.61      512.20     21.70 o 
                                                 
